# Supplementary material for: Optimization of cerebrospinal fluid microbial DNA metagenomic sequencing diagnostics
Source: Sci Rep. 2022 Mar 1;12:3378. doi: 10.1038/s41598-022-07260-x (PMC8888594; doi:10.1038/s41598-022-07260-x)
Supplement: Supplementary file 4 — Supplementary Information 4. [file 41598_2022_7260_MOESM4_ESM.xlsx]

## Sheet: Table 4
Sample		1	2	3	4	5	6	7	8	9	10	11	12	13	14	15	16	17	18	19	20	21
Virus	Pathogen	HSV1 (6ppm)	VZV (16 ppm)	VZV (147 ppm)	JCV (2096 ppm)	JCV (47 ppm)	-	-	-	-	VZV (1 ppm)	VZV (2 ppm)	-	EBV (7 ppm)	-	EBV (0.5 ppm)	EBV (23 ppm)	EBV (1 ppm)	-	-	-	EBV (0.8 ppm)
											EBV (0.8 ppm)
	Contaminant				HAC1									HCV1
					HPV1
					TTV2
Bacteria	Pathogen	-	-	-	-	-	S. pneumoniae (60,611 ppm)	S. pneumoniae (804 ppm)	-	-	-	-	-	-	-	-	-	-	-	-	-	-
	Contaminant	Pseudomonas sp.1	-	-	Pseudomonas sp.1	E. coli1	S. mitis3	Pseudomonas sp.1	Pseudomonas sp.1	-	Pseudomonas sp.1	Pseudomonas sp.1	Pseudomonas sp.1	Pseudomonas sp.1	Pseudomonas sp.1	Pseudomonas sp.1	Pseudomonas sp.1	Pseudomonas sp.1	Pseudomonas sp.1	Pseudomonas sp.1	Pseudomonas sp.1	Pseudomonas sp.1
						Pseudomonas sp.1
Eukaryote	Pathogen	-	-	-	-	-	-	-	-	-	-	-	-	-	-	-	-	-	-	-	-	-
	Contaminant	-	-	-	-	-	-	-	-	-	-	-	-	-	-	-	-	-	-	-	-	-
Details
Library (million reads)		15.2	13.2	14.9	11.3	10.5	12.6	16.2	12.6	10.1	8.9	8.9	11.4	10.8	14.6	13	10.1	9.2	18.3	8.9	10.5	10
Leukocyte (x103/ml)		41	272	17	-	-	55	1064	95	814	181	90	164	26	253	44	4	148	<4	31	14	9
Mappability (%)		98.5	99.6	99.6	59.9	40.2	90.1	99.5	98.8	99.6	99.1	98.8	95.8	98.8	99.1	98.6	92	99.5	93.1	99.2	97.3	96.9
Sensitivity - Calculated number of reads if one hundred copies of the pathogen is present
Small virus (10kbp)		0.0561801	0.0074362	0.134302	-	-	0.0317555	0.00233068	0.02016	0.00190127	0.00749673	0.0150311	0.010245	0.0631385	0.00879818	0.0448182	0.357385	0.00951559	-	0.0438154	0.112269	0.165641
Large virus (100kbp)		0.561801	0.074362	1.34302	-	-	0.317555	0.0233068	0.2016	0.0190127	0.0749673	0.150311	0.10245	0.631385	0.0879818	0.448182	3.57385	0.0951559	-	0.438154	1.12269	1.65641
Bacteria (1Mbp)		5.61801	0.74362	13.4302	-	-	3.17555	0.233068	2.016	0.190127	0.749673	1.50311	1.0245	6.31385	0.879818	4.48182	35.7385	0.951559	-	4.38154	11.2269	16.5641
1Amplicon, environmental/laboratory contamination
2Non-pathogenic
3Mis-classification of reads from true pathogen

## Sheet: Table 5 PaRCA
	1.	% of DNA	Reads		2.	% of DNA	Reads		3.	% of DNA	Reads		4.	% of DNA	Reads		5.	% of DNA	Reads		6.	% of DNA	Reads		7.	% of DNA	Reads		8.	% of DNA	Reads		9.	% of DNA	Reads		10.	% of DNA	Reads		11.	% of DNA	Reads		12.	% of DNA	Reads		13.
Virus	Human endogenous retrovirus K	0.017	2606		Human endogenous retrovirus K	0.0187	2501		Human endogenous retrovirus K	0.0184	2764		Human polyomavirus 2	0.1957	23766		Pseudomonas phage phiPSA1	0.0176	2047		BeAn 58058 virus	0.0415	5310		Human endogenous retrovirus K	0.0193	3134		Human endogenous retrovirus K	0.0183	2312		Human endogenous retrovirus K	0.0162	1657		Human endogenous retrovirus K	0.0177	1595		Human endogenous retrovirus K	0.0167	1506		Human endogenous retrovirus K	0.0304	3508		Human endogenous retrovirus K
Bacteria	BeAn 58058 virus	0.0103	1573		BeAn 58058 virus	0.0126	1687		Human alphaherpesvirus 3	0.0146	2196		Human endogenous retrovirus K	0.0146	1775		Human endogenous retrovirus K	0.0089	1036		Human endogenous retrovirus K	0.0065	831		BeAn 58058 virus	0.0181	2947		BeAn 58058 virus	0.0104	1313		BeAn 58058 virus	0.0111	1134		BeAn 58058 virus	0.0135	1217		BeAn 58058 virus	0.0119	1072		BeAn 58058 virus	0.0116	1335		BeAn 58058 virus
Eukaryota	Human alphaherpesvirus 1	0.0006	97		Human alphaherpesvirus 3	0.0016	213		BeAn 58058 virus	0.0117	1765		Pseudomonas phage phiPSA1	0.0132	1607		Human polyomavirus 2	0.0043	496		Pseudomonas phage phiPSA1	0.0007	88		Streptococcus pneumoniae	0.0797	12973		Pseudomonas phage phiPSA1	0.0003	32		Streptococcus agalactiae	0.0712	7285		Pseudomonas phage phiPSA1	0.0002	18		Pseudomonas phage phiPSA1	0.0003	27		Pseudomonas phage phiPSA1	0.001	112		Human gammaherpesvirus 4
	Pseudomonas phage phiPSA1	0.0006	85		Human gammaherpesvirus 4	0.0002	30		Human gammaherpesvirus 4	0.0002	30		BeAn 58058 virus	0.0083	1006		BeAn 58058 virus	0.0038	437		Streptococcus phage phiARI0131-2	0.0006	83		Streptococcus agalactiae	0.0502	8171		Pseudomonas phage phiAH14b	0.0001	7		Pseudoalteromonas agarivorans	0.0233	2382		Human gammaherpesvirus 4	0.0001	10		Human alphaherpesvirus 3	0.0002	15		Pseudomonas phage PS-1	0.0001	16		Pseudomonas phage phiPSA1
	Pseudomonas phage phiAH14b	0.0001	11		Streptococcus agalactiae	0.0565	7565		Streptococcus agalactiae	0.0697	10494		Pseudomonas phage PS-1	0.0024	294		Pseudomonas phage phiAH14b	0.0035	410		Streptococcus phage phiARI0460-1	0.0004	57		Pseudoalteromonas agarivorans	0.0255	4152		Pseudomonas moraviensis	0.2372	29941		Chlamydia psittaci	0.018	1838		Human alphaherpesvirus 3	0.0001	7		Pseudomonas phage phiAH14b	0.0001	5		Pseudomonas phage phiAH14b	0.0001	7		Hepatitis C virus
	Pseudomonas phage phi3	3.93687e-05	6		Pseudoalteromonas agarivorans	0.0172	2307		Pseudoalteromonas agarivorans	0.0204	3076		Pseudomonas phage phiAH14b	0.0017	207		Pseudomonas phage phiAH14a	0.0032	370		Streptococcus phage 20617	0.0003	43		Lactobacillus rossiae	0.018	2936		Pseudomonas koreensis	0.1464	18473		Bordetella bronchiseptica	0.0138	1413		Pseudomonas moraviensis	0.1636	14765		Pseudomonas moraviensis	0.3011	27079		Erwinia phage PEp14	0.0001	11		Pseudomonas moraviensis
	Pseudomonas phage PPpW-4	3.93687e-05	6		Chlamydia psittaci	0.0132	1770		Chlamydia psittaci	0.0155	2336		Pseudomonas phage phiAH14a	0.0017	209		Salmonella phage vB_SosS_Oslo	0.0024	277		Pseudomonas phage phiAH14b	0.0001	12		Staphylococcus epidermidis	0.0162	2630		Streptococcus agalactiae	0.0838	10581		Pseudomonas moraviensis	0.0131	1338		Pseudomonas koreensis	0.1044	9418		Pseudomonas koreensis	0.1894	17032		Pseudomonas phage phiAH14a	0.0001	15		Pseudomonas koreensis
	Pseudomonas moraviensis	0.3421	52480		Bordetella bronchiseptica	0.0107	1437		Bordetella bronchiseptica	0.0127	1912		Erwinia phage PEp14	0.0005	62		Pseudomonas phage PS-1	0.0014	168		Pseudomonas phage phiAH14a	0.0001	13		Chlamydia psittaci	0.0126	2048		Pseudomonas fluorescens	0.0499	6304		Alcanivorax hongdengensis	0.01	1022		Streptococcus agalactiae	0.0594	5360		Streptococcus agalactiae	0.066	5939		Pseudomonas moraviensis	1.0567	121886		Pseudomonas fluorescens
	Pseudomonas koreensis	0.2161	33146		Staphylococcus epidermidis	0.0102	1369		Staphylococcus epidermidis	0.0103	1551		Pseudomonas phage phi3	0.0005	55		Pseudomonas phage phi3	0.0011	132		Salmonella phage vB_SosS_Oslo	0.0001	7		Bordetella bronchiseptica	0.0108	1753		Pseudoalteromonas agarivorans	0.0444	5599		Staphylococcus epidermidis	0.0093	947		Pseudomonas fluorescens	0.0352	3181		Pseudomonas fluorescens	0.0627	5643		Pseudomonas koreensis	0.6373	73504		Streptococcus agalactiae
	Streptococcus agalactiae	0.0877	13457		Lactobacillus rossiae	0.0099	1331		Lactobacillus rossiae	0.0095	1437		Escherichia virus phiX174	0.0004	53		Lactococcus virus bIL67	0.0006	73		Pseudomonas phage PS-1	3.9525e-05	5		Acinetobacter sp, P8-3-8	0.0099	1604		Pseudomonas sp, B10	0.0352	4442		Pseudomonas koreensis	0.0079	805		Pseudomonas sp, B10	0.025	2259		Pseudomonas sp, B10	0.0468	4210		Pseudomonas fluorescens	0.2196	25334		Pseudomonas sp, B10
	Pseudomonas fluorescens	0.0746	11441		Alcanivorax hongdengensis	0.0077	1032		Escherichia coli	0.0094	1420		Pseudomonas phage PPpW-4	0.0004	50		Propionibacterium virus PHL132N00	0.0004	41		Streptococcus pneumoniae	5.9903	766744		Staphylococcus aureus	0.0082	1330		Pseudomonas putida	0.0234	2957		Staphylococcus aureus	0.0066	671		Pseudoalteromonas agarivorans	0.0198	1786		Pseudomonas putida	0.0278	2497		Lactobacillus rossiae	0.1842	21243		Pseudomonas putida
	Pseudomonas sp, B10	0.0493	7569		Acinetobacter sp, P8-3-8	0.0072	964		Alcanivorax hongdengensis	0.0087	1306		Salmonella phage vB_SosS_Oslo	0.0004	46		Lactococcus phage D4412	0.0003	40		Lactobacillus rossiae	0.5723	73253		Alcanivorax hongdengensis	0.0066	1078		Chlamydia psittaci	0.0198	2498		Lactobacillus rossiae	0.006	615		Chlamydia psittaci	0.0155	1401		Pseudomonas chlororaphis	0.0244	2192		Pseudomonas sp, B10	0.1563	18030		Pseudoalteromonas agarivorans
	Pseudoalteromonas agarivorans	0.0442	6781		Cyanothece sp, CCY0110	0.0052	703		Cyanothece sp, CCY0110	0.0061	917		Escherichia virus P1	0.0004	43		Pandoravirus salinus	0.0001	17		Pseudomonas moraviensis	0.4828	61792		Pseudomonas moraviensis	0.0063	1028		Pseudomonas chlororaphis	0.018	2269		Alcanivorax nanhaiticus	0.0059	608		Pseudomonas putida	0.0154	1388		Pseudoalteromonas agarivorans	0.0216	1947		Pseudomonas putida	0.0999	11517		Pseudomonas chlororaphis
	Pseudomonas putida	0.0346	5304		Alcanivorax nanhaiticus	0.0049	661		Staphylococcus aureus	0.0061	917		Enterobacteria phage phi80	0.0004	44		Pseudomonas phage YMC11/02/R656	0.0001	8		Pseudomonas koreensis	0.2877	36828		Acinetobacter baumannii	0.0053	870		Lactobacillus rossiae	0.0179	2253		Cyanothece sp, CCY0110	0.0057	584		Pseudomonas chlororaphis	0.0132	1195		Chlamydia psittaci	0.017	1530		Acinetobacter sp, P8-3-8	0.0828	9548		Paenibacillus sp, RUD330
	Pseudomonas chlororaphis	0.0261	4011		Staphylococcus aureus	0.0048	641		Alcanivorax nanhaiticus	0.0059	891		Pseudomonas phage YMC11/02/R656	0.0003	34		Pseudomonas phage phiKZ	0.0001	7		Pseudoalteromonas agarivorans	0.2044	26165		bacterium IS425	0.0043	701		Bordetella bronchiseptica	0.0157	1985		Helicobacter pylori	0.0053	542		Bordetella bronchiseptica	0.0114	1027		Pseudomonas sp, Z003-0,4C(8344-21)	0.015	1346		Pseudomonas chlororaphis	0.078	8993		Pseudomonas sp, Z003-0,4C(8344-21)
	Chlamydia psittaci	0.0212	3246		Helicobacter pylori	0.0039	519		Acinetobacter sp, P8-3-8	0.0059	892		Torque teno midi virus	0.0003	31		Shigella phage SHFML-26	0.0001	11		Streptococcus agalactiae	0.2015	25789		Cyanothece sp, CCY0110	0.0043	701		Acinetobacter sp, P8-3-8	0.0138	1744		Acinetobacter sp, P8-3-8	0.0044	452		Staphylococcus epidermidis	0.0111	1004		Bordetella bronchiseptica	0.0129	1162		Pseudomonas sp, Z003-0,4C(8344-21)	0.0493	5686		Chlamydia psittaci
	Bordetella bronchiseptica	0.0185	2835		bacterium IS425	0.0033	439		Klebsiella pneumoniae	0.0058	867		Sea otter polyomavirus 1	0.0003	38		Enterobacteria phage T4 sensu lato	0.0001	11		Pseudomonas fluorescens	0.0982	12565		Helicobacter pylori	0.0043	702		Staphylococcus aureus	0.0134	1694		Pseudomonas fluorescens	0.003	310		Lactobacillus rossiae	0.0094	847		Staphylococcus epidermidis	0.0101	907		Acinetobacter baumannii	0.0435	5015		Bordetella bronchiseptica
	Lactobacillus rossiae	0.0171	2618		Acidihalobacter prosperus	0.003	402		Helicobacter pylori	0.0046	692		Human mastadenovirus C	0.0003	32		Erwinia phage PEp14	0.0001	10		Chlamydia psittaci	0.0751	9617		Alcanivorax nanhaiticus	0.0038	615		Alcanivorax hongdengensis	0.0118	1485		Enterobacter cloacae	0.0027	281		Pseudomonas sp, Z003-0,4C(8344-21)	0.0082	743		Alcanivorax hongdengensis	0.0099	888		Streptococcus agalactiae	0.037	4267		Staphylococcus epidermidis
	Pseudomonas sp, Z003-0,4C(8344-21)	0.017	2610		Acinetobacter baumannii	0.0029	393		Mycoplasma mycoides	0.0035	531		Torque teno virus 27	0.0002	23		Pseudomonas phage phi2	0.0001	7		Pseudomonas sp, B10	0.0682	8725		Pseudomonas koreensis	0.0036	583		Pseudomonas sp, Z003-0,4C(8344-21)	0.0113	1425		Campylobacter jejuni	0.0021	214		Alcanivorax hongdengensis	0.008	726		Pseudomonas brassicacearum	0.009	809		Acidihalobacter prosperus	0.035	4042		Lactobacillus rossiae
	Staphylococcus aureus	0.0142	2182		Aquimarina agarivorans	0.0024	321		bacterium IS425	0.0031	465		Autographa californica multiple nucleopolyhedrovirus	0.0002	22		Pseudomonas phage PPpW-4	0	5		Staphylococcus aureus	0.0645	8259		Ralstonia solanacearum	0.0036	586		Staphylococcus epidermidis	0.0088	1111		bacterium IS425	0.002	209		Paenibacillus sp, RUD330	0.0068	616		Lactobacillus rossiae	0.0088	792		bacterium IS425	0.0349	4031		Alcanivorax hongdengensis
	Acinetobacter sp, P8-3-8	0.0125	1910		Klebsiella pneumoniae	0.0021	282		Arthrobacter sp, JEK-2009	0.0028	424		Torque teno virus	0.0002	21		Pseudomonas moraviensis	19.5573	2274979		Bordetella bronchiseptica	0.0565	7231		Klebsiella pneumoniae	0.0028	463		Pseudomonas granadensis	0.007	879		Pseudomonas sp, B10	0.0019	194		Staphylococcus aureus	0.0064	580		Pseudomonas sp, GM16	0.0083	751		Pseudomonas sp, GM80	0.0311	3590		Pseudomonas brassicacearum
	Alcanivorax hongdengensis	0.0122	1870		Rhodococcus opacus	0.0017	227		Enterobacter cloacae	0.0026	396		Cellulophaga phage phi18:3	0.0001	14		Pseudomonas koreensis	12.0385	1400369		Ralstonia solanacearum	0.0528	6758		Rhodococcus opacus	0.0026	418		Helicobacter pylori	0.0069	875		Microvirga aerilata	0.0019	194		Acinetobacter sp, P8-3-8	0.0059	531		Pseudomonas granadensis	0.0081	729		Pseudomonas brassicacearum	0.0293	3379		Pseudomonas sp, GM80
	Pseudomonas sp, GM80	0.0105	1609		Vibrio vulnificus	0.0017	234		Acinetobacter baumannii	0.0025	374		Pseudomonas phage PA7	0.0001	7		Pseudomonas fluorescens	3.9964	464874		Lactococcus garvieae	0.0441	5651		Lactococcus garvieae	0.0025	404		Pseudomonas brassicacearum	0.0069	865		Acidihalobacter prosperus	0.0018	180		Alcanivorax nanhaiticus	0.0053	480		Pseudomonas sp, GM80	0.0078	706		Pseudomonas granadensis	0.0289	3339		Pseudomonas granadensis
	Pseudomonas brassicacearum	0.0104	1603		Enterobacter cloacae	0.0016	211		Acidihalobacter prosperus	0.0024	364		Pseudomonas phage vB_PaeP_Tr60_Ab31	0.0001	15		Pseudomonas sp, B10	2.9387	341837		Staphylococcus epidermidis	0.043	5505		Aquimarina agarivorans	0.0025	402		Cyanothece sp, CCY0110	0.0067	845		Acinetobacter baumannii	0.0018	187		Pseudomonas sp, GM80	0.0048	433		Pseudomonas syringae	0.007	632		Pseudomonas sp, GM16	0.0281	3242		Pseudomonas sp, GM16
	Pseudomonas granadensis	0.0099	1513		Gemmata sp, SH-PL17	0.0015	203		Aquimarina agarivorans	0.002	307		Betapapillomavirus 1	0.0001	12		Pseudomonas putida	1.8972	220695		Pseudomonas putida	0.0429	5490		Acidihalobacter prosperus	0.0025	410		Pseudomonas sp, GM80	0.0067	846		Vibrio vulnificus	0.0018	188		Pseudomonas granadensis	0.0048	435		Acinetobacter sp, P8-3-8	0.0067	606		Gemmata sp, SH-PL17	0.0279	3222		Staphylococcus aureus
	Pseudomonas syringae	0.0092	1406		Lactococcus garvieae	0.0015	200		Campylobacter jejuni	0.0018	266		Enterobacteria phage T4 sensu lato	0.0001	15		Pseudomonas chlororaphis	1.5062	175206		Streptococcus mitis	0.0421	5395		Enterobacter cloacae	0.0019	304		bacterium IS425	0.0066	836		Streptococcus pneumoniae	0.0016	167		Cyanothece sp, CCY0110	0.0046	419		Staphylococcus aureus	0.0063	566		Lactococcus garvieae	0.025	2887		Pseudomonas syringae
	Pseudomonas sp, GM16	0.0088	1354		Campylobacter jejuni	0.0014	189		Vibrio vulnificus	0.0018	277		Pseudomonas phage Pf-10	0.0001	14		Pseudomonas sp, Z003-0,4C(8344-21)	0.9658	112342		Pseudomonas chlororaphis	0.0376	4811		Vibrio vulnificus	0.0018	290		Pseudomonas sp, GM16	0.0065	820		Aquimarina agarivorans	0.0015	151		Pseudomonas brassicacearum	0.0046	413		Cyanothece sp, CCY0110	0.0061	546		Pseudomonas syringae	0.0245	2829		Cyanothece sp, CCY0110
	Staphylococcus epidermidis	0.0084	1291		Microvirga aerilata	0.0014	192		Rhodococcus opacus	0.0017	263		Bombyx mori nucleopolyhedrovirus	0.0001	12		Pseudomonas brassicacearum	0.5648	65699		Acinetobacter sp, P8-3-8	0.0363	4650		Microvirga aerilata	0.0015	238		Pseudomonas syringae	0.0063	796		Ralstonia solanacearum	0.0015	155		Helicobacter pylori	0.0045	404		Pseudomonas protegens	0.0061	546		Aquimarina agarivorans	0.0231	2664		Pseudomonas protegens
	Helicobacter pylori	0.0074	1128		bacterium LO393	0.0011	149		Microvirga aerilata	0.0017	254		Macaca mulatta polyomavirus 1	0.0001	17		Pseudomonas sp, GM80	0.5615	65313		Alcanivorax hongdengensis	0.035	4474		Gemmata sp, SH-PL17	0.0015	239		Alcanivorax nanhaiticus	0.0058	726		Klebsiella pneumoniae	0.0014	146		Pseudomonas sp, GM16	0.0044	396		Alcanivorax nanhaiticus	0.0057	511		Pseudomonas protegens	0.0215	2475		Alcanivorax nanhaiticus
	Alcanivorax nanhaiticus	0.0072	1100		Ralstonia solanacearum	0.0011	154		Salmonella enterica	0.0016	238		Enterobacteria phage IME10	0.0001	13		Pseudomonas sp, GM16	0.551	64098		Enterobacteriaceae bacterium secondary endosymbiont of Mycopsylla fici	0.0238	3042		bacterium LO393	0.0014	234		Ralstonia solanacearum	0.0054	683		Bacteroides fragilis	0.0013	131		Pseudomonas syringae	0.0039	352		Pseudomonas sp, CFT9	0.0052	472		Rhodococcus opacus	0.0192	2211		Acinetobacter sp, P8-3-8
	Cyanothece sp, CCY0110	0.0068	1043		Streptococcus pneumoniae	0.001	133		Leuconostoc mesenteroides	0.0016	241		Pseudomonas phage phiKZ	0	6		Pseudomonas granadensis	0.5248	61045		Pseudomonas sp, Z003-0,4C(8344-21)	0.0226	2896		Pseudomonas fluorescens	0.0013	216		Pseudomonas protegens	0.0049	614		Pseudomonas putida	0.0013	137		Pseudomonas protegens	0.0034	310		Pseudomonas sp, H1h	0.0049	440		bacterium LO393	0.0182	2096		Pseudomonas sp, H1h
	Pseudomonas protegens	0.0067	1035		Bacteroides fragilis	0.0009	122		Ralstonia solanacearum	0.0014	214		Pseudomonas moraviensis	13.1909	1602044		Pseudomonas syringae	0.4391	51082		Helicobacter pylori	0.0213	2721		Mycobacterium tuberculosis	0.0011	176		Acinetobacter baumannii	0.0047	591		Rhodococcus opacus	0.0012	122		bacterium IS425	0.0028	256		Helicobacter pylori	0.0047	422		Pseudoalteromonas agarivorans	0.0181	2092		Helicobacter pylori
	Ralstonia solanacearum	0.006	921		uncultured bacterium SAT21-C11-2B	0.0009	119		Gemmata sp, SH-PL17	0.0013	202		Pseudomonas koreensis	8.0378	976196		Pseudomonas protegens	0.3873	45054		Acinetobacter baumannii	0.0211	2699		Campylobacter jejuni	0.001	157		Acidihalobacter prosperus	0.0045	572		Gemmata sp, SH-PL17	0.0012	126		Pseudomonas sp, H1h	0.0028	251		Pseudomonas aeruginosa	0.0039	354		Pseudomonas sp, CFT9	0.0167	1927		Pseudomonas sp, CFT9
	Pseudomonas sp, CFT9	0.0058	891		Pectobacterium carotovorum	0.0007	90		Lactococcus garvieae	0.0012	186		Pseudomonas fluorescens	2.8676	348276		Pseudomonas sp, CFT9	0.3573	41564		Alcanivorax nanhaiticus	0.0191	2446		Pseudomonas sp, B10	0.001	168		Pseudomonas sp, CFT9	0.0043	539		Lactococcus garvieae	0.0011	112		Pseudomonas sp, CFT9	0.0025	229		Pseudomonas sp, GM25	0.0037	330		Pseudomonas sp, H1h	0.0167	1929		Pseudomonas aeruginosa
	bacterium IS425	0.0057	877		Escherichia coli	0.0006	78		Bacteroides fragilis	0.0011	159		Pseudomonas sp, B10	1.9445	236164		Pseudomonas sp, H1h	0.3056	35548		Streptococcus pseudopneumoniae	0.0158	2023		Bacteroides fragilis	0.001	166		Gemmata sp, SH-PL17	0.0036	454		Pectobacterium carotovorum	0.0009	87		Acinetobacter baumannii	0.0025	226		Pseudomonas corrugata	0.0035	311		Chlamydia psittaci	0.016	1851		Pseudomonas mandelii
	Pseudomonas sp, H1h	0.0054	831		Salmonella enterica	0.0006	74		Streptomyces ghanaensis	0.001	149		Pseudomonas putida	1.3165	159891		Pseudomonas aeruginosa	0.2877	33463		Streptococcus sobrinus	0.0139	1777		bacterium IS420	0.0009	143		Pseudomonas mandelii	0.0035	448		bacterium LO393	0.0009	89		Pseudomonas sp, GM30	0.0022	196		Pseudomonas mandelii	0.0034	304		Pseudomonas aeruginosa	0.0154	1776		Pseudomonas sp, GM30
	Acinetobacter baumannii	0.0048	740		Mycobacterium tuberculosis	0.0005	69		Streptococcus pneumoniae	0.001	152		Pseudomonas chlororaphis	1.0132	123049		Pseudomonas mandelii	0.2404	27968		Pseudomonas sp, GM80	0.0136	1744		Pseudomonas syringae	0.0008	128		Pseudomonas sp, H1h	0.0035	443		Pseudomonas chlororaphis	0.0009	91		Pseudomonas aeruginosa	0.0022	200		Pseudomonas sp, GM30	0.0034	304		Pseudomonas mandelii	0.0141	1621		Pseudomonas sp, GM25
	Pseudomonas mandelii	0.0046	713		bacterium IS420	0.0005	71		uncultured bacterium SAT21-C11-2B	0.0009	129		Pseudomonas sp, Z003-0,4C(8344-21)	0.6775	82289		Pseudomonas sp, GM30	0.222	25825		Enterobacter cloacae	0.0136	1744		uncultured bacterium SAT21-C11-2B	0.0008	129		Aquimarina agarivorans	0.0031	393		Pseudomonas syringae	0.0009	90		Acidihalobacter prosperus	0.0022	200		Pseudomonas sp, RIT288	0.0034	305		uncultured bacterium SAT21-C11-2B	0.013	1500		Pseudomonas frederiksbergensis
	Pseudomonas sp, GM30	0.0045	683		Pseudomonas syringae	0.0005	65		bacterium LO393	0.0009	130		Pseudomonas brassicacearum	0.3953	48007		Pseudomonas sp, GM25	0.2184	25409		Pseudomonas brassicacearum	0.0134	1717		Clostridium botulinum	0.0007	111		Pseudomonas sp, GM30	0.003	375		Salmonella enterica	0.0008	78		Klebsiella pneumoniae	0.0021	189		Pseudomonas frederiksbergensis	0.0033	297		Pseudomonas sp, GM25	0.0127	1464		Pseudomonas corrugata
	Pseudomonas sp, GM25	0.0042	645		Waddlia chondrophila	0.0004	52		Pseudomonas fluorescens	0.0009	130		Pseudomonas sp, GM80	0.3813	46308		Pseudomonas corrugata	0.2069	24065		Pseudomonas sp, GM16	0.0128	1643		Pectobacterium carotovorum	0.0006	103		Pseudomonas aeruginosa	0.0029	368		uncultured bacterium SAT21-C11-2B	0.0007	74		Pseudomonas frederiksbergensis	0.0021	193		Pseudomonas reinekei	0.003	266		Pseudomonas sp, GM30	0.012	1379		Pseudomonas sp, RIT288
	Pseudomonas aeruginosa	0.0041	632		Atopobium vaginae	0.0004	48		Mycobacterium tuberculosis	0.0007	107		Pseudomonas sp, GM16	0.3651	44337		Pseudomonas sp, RIT288	0.2055	23905		Cyanothece sp, CCY0110	0.0128	1632		Waddlia chondrophila	0.0006	93		Lactococcus garvieae	0.0029	369		Pseudomonas sp, Z003-0,4C(8344-21)	0.0007	67		Pseudomonas mandelii	0.002	185		Pseudomonas sp, URIL14HWK12:I6	0.003	270		Pseudomonas corrugata	0.012	1380		Pseudomonas sp, URIL14HWK12:I6
	Pseudomonas corrugata	0.0041	624		Clostridium botulinum	0.0003	41		Pseudomonas syringae	0.0006	84		Pseudomonas granadensis	0.3516	42700		Pseudomonas sp, URIL14HWK12:I6	0.1949	22669		Pseudomonas syringae	0.0119	1528		Pseudomonas putida	0.0006	105		Enterobacter cloacae	0.0027	339		Mycobacterium tuberculosis	0.0005	50		Pseudomonas sp, GM25	0.0019	174		bacterium IS425	0.0027	246		Pseudomonas frederiksbergensis	0.0118	1363		bacterium IS425
	Acidihalobacter prosperus	0.004	612		Alcanivorax sp, N3-7A	0.0003	46		Pectobacterium carotovorum	0.0006	94		Pseudomonas syringae	0.2931	35599		Pseudomonas frederiksbergensis	0.1761	20479		Pseudomonas granadensis	0.0118	1506		Streptococcus mitis	0.0005	83		Pseudomonas frederiksbergensis	0.0027	338		Atopobium vaginae	0.0005	51		Pseudomonas sp, RIT288	0.0019	168		Acinetobacter baumannii	0.0025	229		Pseudomonas sp, RIT288	0.0117	1350		Pseudomonas reinekei
	Pseudomonas sp, RIT288	0.0039	600		Gordonia amicalis	0.0002	23		Pseudoflavonifractor capillosus	0.0006	94		Pseudomonas protegens	0.2658	32280		Pseudomonas reinekei	0.1428	16608		Pseudomonas protegens	0.0083	1061		Salmonella enterica	0.0005	84		Pseudomonas sp, RIT288	0.0027	337		Pseudomonas protegens	0.0004	36		Pseudomonas sp, URIL14HWK12:I6	0.0019	167		Pseudomonas fragi	0.0024	217		Pseudomonas sp, URIL14HWK12:I6	0.0106	1228		Pseudomonas sp, UW4
	Pseudomonas sp, URIL14HWK12:I6	0.0037	568		Enterobacteriaceae bacterium secondary endosymbiont of Mycopsylla fici	0.0002	32		Tyzzerella nexilis	0.0006	91		Pseudomonas sp, CFT9	0.2322	28201		Pseudomonas sp, MS586	0.1396	16244		Aquimarina agarivorans	0.0082	1053		Lactobacillus brevis	0.0005	79		Pseudomonas corrugata	0.0027	342		Pseudomonas sp, GM16	0.0004	40		Enterobacter cloacae	0.0019	171		Pseudomonas sp, UW4	0.0022	200		Staphylococcus epidermidis	0.0092	1065		Klebsiella pneumoniae
	Pseudomonas frederiksbergensis	0.0037	573		Neisseria polysaccharea	0.0002	29		Bacillus thuringiensis	0.0006	94		Pseudomonas sp, H1h	0.214	25986		Pseudomonas sp, UW4	0.1372	15955		Microvirga aerilata	0.0081	1039		Pseudomonas chlororaphis	0.0005	75		Rhodococcus opacus	0.0026	322		Pseudomonas granadensis	0.0004	40		Pseudomonas corrugata	0.0018	161		Pseudomonas sp, DR 5-09	0.0022	194		bacterium IS420	0.0091	1047		Pseudomonas azotoformans
	Aquimarina agarivorans	0.0035	542		Nocardia brevicatena	0.0002	27		bacterium IS420	0.0006	92		Pseudomonas aeruginosa	0.1756	21322		Pseudomonas fragi	0.1321	15363		Streptococcus parasanguinis	0.008	1024		Atopobium vaginae	0.0004	72		bacterium LO393	0.0026	333		Waddlia chondrophila	0.0004	36		Microvirga aerilata	0.0018	163		Pseudomonas plecoglossicida	0.0022	195		Pseudomonas reinekei	0.0089	1021		Pseudomonas sp, MS586
	Gemmata sp, SH-PL17	0.003	454		uncultured bacterium BD_contig00079	0.0001	10		Bacteroides sp,	0.0005	76		Pseudomonas mandelii	0.1752	21279		Pseudomonas sp, Ant30-3	0.1258	14631		Pseudomonas sp, CFT9	0.0079	1008		Gordonia amicalis	0.0004	57		Pseudomonas sp, GM25	0.0025	321		bacterium IS420	0.0004	37		Aquimarina agarivorans	0.0018	162		Acidihalobacter prosperus	0.0022	198		Pseudomonas fragi	0.0083	952		Acinetobacter baumannii
	Pseudomonas plecoglossicida	0.0029	443		Neisseria subflava	0.0001	10		Atopobium vaginae	0.0004	54		Pseudomonas sp, GM30	0.1603	19468		Pseudomonas sp, DR 5-09	0.1218	14173		Gordonia amicalis	0.0076	971		Alcanivorax sp, N3-7A	0.0003	46		Microvirga aerilata	0.0025	318		Alcanivorax sp, N3-7A	0.0004	38		Vibrio vulnificus	0.0017	155		Microvirga aerilata	0.0021	192		Pseudomonas sp, MS586	0.0082	947		Ralstonia solanacearum
	Pseudomonas sp, UW4	0.0028	423		Leuconostoc mesenteroides	0.0001	9		Burkholderia sp, BAKZL1114	0.0004	53		Pseudomonas corrugata	0.1597	19395		Pseudomonas plecoglossicida	0.1207	14041		Pseudomonas sp, H1h	0.0075	958		Nocardia brevicatena	0.0003	46		Pseudomonas sp, URIL14HWK12:I6	0.0024	304		Nocardia brevicatena	0.0004	37		Pseudomonas reinekei	0.0015	132		Pseudomonas sp, MS586	0.0021	192		Pseudomonas sp, G5(2012)	0.0077	887		Pseudomonas sp, Ant30-3
	Lactococcus garvieae	0.0028	432		Pseudomonas putida	0.0001	17		Waddlia chondrophila	0.0004	63		Pseudomonas sp, RIT288	0.1515	18397		Pseudomonas azotoformans	0.1171	13616		Bacteroides fragilis	0.0072	926		uncultured Streptococcus sp,	0.0003	43		Vibrio vulnificus	0.0022	275		Clostridium botulinum	0.0004	46		Rhodococcus opacus	0.0014	122		Vibrio vulnificus	0.002	176		Bordetella bronchiseptica	0.0077	885		Pseudomonas sp, DR 5-09
	Pseudomonas reinekei	0.0027	417		Staphylococcus capitis	0.0001	19		Alcanivorax sp, N3-7A	0.0003	49		Pseudomonas frederiksbergensis	0.1444	17535		Pseudomonas sp, G5(2012)	0.1163	13534		bacterium IS425	0.0072	926		Enterobacteriaceae bacterium secondary endosymbiont of Mycopsylla fici	0.0003	53		Campylobacter jejuni	0.0021	263		Neisseria polysaccharea	0.0003	34		Pseudomonas fragi	0.0014	126		Enterobacter cloacae	0.002	178		Pseudomonas azotoformans	0.0076	878		Enterobacter cloacae
	Enterobacter cloacae	0.0027	412		Mycoplasma mycoides	0.0001	18		Nocardia brevicatena	0.0003	50		Pseudomonas sp, GM25	0.142	17250		Pseudomonas stutzeri	0.1033	12019		Streptococcus oralis	0.0069	882		Neisseria polysaccharea	0.0003	47		Cutibacterium acnes	0.0019	234		Pseudomonas sp, GM80	0.0003	34		Ralstonia solanacearum	0.0014	129		Pseudomonas azotoformans	0.002	176		Pseudomonas plecoglossicida	0.0076	871		Pseudomonas fragi
	Pseudomonas sp, MS586	0.0027	408		Roseburia inulinivorans	0.0001	8		Neisseria polysaccharea	0.0003	48		Pseudomonas sp, URIL14HWK12:I6	0.13	15794		Pseudomonas sp, URMO17WK12:I12	0.0905	10532		bacterium LO393	0.0068	864		Pseudomonas sp, GM16	0.0002	25		Klebsiella pneumoniae	0.0019	238		Pseudomonas sp, H1h	0.0003	32		Campylobacter jejuni	0.0014	124		Pseudomonas sp, G5(2012)	0.0019	169		Pseudomonas sp, Ant30-3	0.0074	858		Pseudomonas plecoglossicida
	Pseudomonas sp, G5(2012)	0.0026	399		Arthrobacter sp, JEK-2009	0.0001	19		Clostridium botulinum	0.0003	45		Pseudomonas reinekei	0.1136	13802		Pseudomonas prosekii	0.0852	9907		Gemmata sp, SH-PL17	0.0066	839		Pseudomonas granadensis	0.0002	30		Pseudomonas sp, MS586	0.0019	238		Pseudomonas brassicacearum	0.0003	30		Pseudomonas sp, MS586	0.0013	117		Aquimarina agarivorans	0.0019	171		Pseudomonas sp, UW4	0.0073	846		Vibrio vulnificus
	Microvirga aerilata	0.0026	398		Taylorella equigenitalis	0.0001	9		uncultured bacterium	0.0003	39		Pseudomonas sp, MS586	0.1057	12842		Pseudomonas sp, A3(2016)	0.0842	9791		Acidihalobacter prosperus	0.0064	817		Staphylococcus capitis	0.0002	39		Pseudomonas fragi	0.0018	221		Pseudomonas aeruginosa	0.0003	26		Gemmata sp, SH-PL17	0.0013	114		Pseudomonas sp, Ant30-3	0.0018	165		Pseudomonas sp, DR 5-09	0.0071	819		Microvirga aerilata
	Pseudomonas fragi	0.0025	388		Saccharibacter sp, AM169	0.0001	18		Bacillus subtilis	0.0003	40		Pseudomonas sp, UW4	0.1035	12571		Pseudomonas sp, GM21	0.0782	9097		Pseudomonas mandelii	0.0061	778		Streptococcus pyogenes	0.0002	28		uncultured bacterium SAT21-C11-2B	0.0018	233		Pseudomonas mandelii	0.0002	17		Pseudomonas sp, Ant30-3	0.0012	105		Ralstonia solanacearum	0.0018	160		Pseudomonas stutzeri	0.0069	795		Acidihalobacter prosperus
	Campylobacter jejuni	0.0025	377		Streptococcus mutans	0.0001	8		uncultured Pseudomonas sp,	0.0003	38		Pseudomonas fragi	0.0987	11985		Pseudomonas lini	0.0782	9096		Pseudomonas aeruginosa	0.006	773		Pseudomonas sp, GM80	0.0002	37		Pseudomonas reinekei	0.0018	224		Pseudomonas sp, UW4	0.0002	16		Pseudomonas sp, DR 5-09	0.0012	111		Klebsiella pneumoniae	0.0018	166		Pseudomonas sp, URMO17WK12:I12	0.0054	620		Aquimarina agarivorans
	Pseudomonas sp, Ant30-3	0.0024	365		Bacillus safensis	0	5		Pseudomonas aeruginosa	0.0002	29		Pseudomonas sp, Ant30-3	0.0932	11317		Pseudomonas arsenicoxydans	0.077	8954		Klebsiella pneumoniae	0.0056	713		Pseudomonas sp, Z003-0,4C(8344-21)	0.0002	36		Pseudomonas plecoglossicida	0.0018	230		Saccharibacter sp, AM169	0.0002	19		Lactococcus garvieae	0.0012	104		Pseudomonas sp, URMO17WK12:I12	0.0016	148		Staphylococcus aureus	0.0053	611		Pseudomonas sp, URMO17WK12:I12
	Pseudomonas sp, DR 5-09	0.0024	364		Lactobacillus brevis	0	5		Yersinia pestis	0.0002	27		Pseudomonas plecoglossicida	0.0903	10973		Pseudomonas sp, GM55	0.0764	8890		Pseudomonas sp, GM30	0.0055	698		Pseudomonas sp, RIT288	0.0001	12		Pseudomonas sp, UW4	0.0017	210		Pseudomonas corrugata	0.0002	17		Streptococcus pneumoniae	0.0011	99		Gemmata sp, SH-PL17	0.0015	138		Pseudomonas lini	0.0049	564		Pseudomonas sp, G5(2012)
	Rhodococcus opacus	0.0023	347		Tyzzerella nexilis	0	6		Lacinutrix jangbogonensis	0.0002	28		Pseudomonas azotoformans	0.0896	10878		Pseudomonas orientalis	0.0756	8789		Pseudomonas sp, GM25	0.0053	680		Streptococcus anginosus	0.0001	12		Pseudomonas sp, Ant30-3	0.0016	204		Pseudomonas reinekei	0.0002	18		Pseudomonas sp, UW4	0.0011	101		Campylobacter jejuni	0.0015	132		Alcanivorax hongdengensis	0.0047	538		Pseudomonas stutzeri
	Vibrio vulnificus	0.0022	333		Pseudomonas fluorescens	0	5		Staphylococcus capitis	0.0002	23		Pseudomonas sp, DR 5-09	0.088	10687		Pseudomonas fuscovaginae	0.0728	8468		Pseudomonas corrugata	0.0053	673		Pseudomonas aeruginosa	0.0001	18		Pseudomonas azotoformans	0.0016	200		Pseudomonas sp, GM25	0.0002	16		Pseudomonas sp, G5(2012)	0.0011	95		Pseudomonas sp, GM55	0.0014	124		Alcanivorax sp, N3-7A	0.0046	531		Gemmata sp, SH-PL17
	Klebsiella pneumoniae	0.0021	321		Lyngbya taylorii	0	5		Pseudomonas sp, BAKZL1118	0.0002	29		Pseudomonas sp, G5(2012)	0.0855	10382		Pseudomonas veronii	0.0683	7946		Streptococcus sp, M334	0.0053	682		Bacillus safensis	0.0001	15		Bacteroides fragilis	0.0015	190		Pseudomonas sp, CFT9	0.0002	22		Pseudomonas plecoglossicida	0.0011	99		Bacteroides fragilis	0.0014	128		Pseudomonas sp, GM55	0.0044	504		Pseudomonas lini
	bacterium LO393	0.0021	323		Bacillus thuringiensis	0	5		Gordonia amicalis	0.0002	24		Pseudomonas stutzeri	0.071	8624		Pseudomonas antarctica	0.0667	7764		Pseudomonas sp, RIT288	0.0052	670		Pseudomonas sp, GM25	0.0001	10		Pseudomonas sp, DR 5-09	0.0015	186		Pseudomonas sp, Ant30-3	0.0001	13		bacterium LO393	0.0011	100		Pseudomonas stutzeri	0.0014	122		Pseudomonas arsenicoxydans	0.0044	504		Pseudomonas arsenicoxydans
	Pseudomonas stutzeri	0.0019	297		Streptomyces ghanaensis	0	5		Pseudomonas putida	0.0002	25		Pseudomonas sp, URMO17WK12:I12	0.0686	8335		Pseudomonas sp, QTF5	0.065	7558		Pseudomonas frederiksbergensis	0.005	639		Pseudomonas sp, Ant30-3	0.0001	9		Streptococcus pneumoniae	0.0015	191		Pseudomonas sp, URIL14HWK12:I6	0.0001	11		Bacteroides fragilis	0.001	93		Pseudomonas sp, A3(2016)	0.0013	118		Pseudomonas sp, GM21	0.0043	494		Pseudomonas orientalis
	Pseudomonas azotoformans	0.0019	298		Homo sapiens	98.7568	13232349		Mycobacterium sp, HXN-1500	0.0001	13		Pseudomonas lini	0.0575	6986		Pseudomonas mediterranea	0.0648	7534		Lactobacillus brevis	0.0048	618		Pseudomonas protegens	0.0001	17		Pseudomonas sp, G5(2012)	0.0012	157		Pseudomonas stutzeri	0.0001	14		Pseudomonas azotoformans	0.001	89		Pseudomonas lini	0.0013	113		Pseudomonas prosekii	0.0042	480		Pseudomonas prosekii
	Streptococcus pneumoniae	0.0018	278		Mus musculus	0.0403	5394		Enterobacteriaceae bacterium secondary endosymbiont of Mycopsylla fici	0.0001	20		Pseudomonas orientalis	0.0571	6929		Pseudomonas sp, GM74	0.0647	7524		Pseudomonas sp, URIL14HWK12:I6	0.0044	559		Aster yellows phytoplasma	0.0001	11		Lactobacillus brevis	0.0012	151		Pseudomonas plecoglossicida	0.0001	14		bacterium IS420	0.0009	81		Rhodococcus opacus	0.0013	116		Enterobacteriaceae bacterium secondary endosymbiont of Mycopsylla fici	0.0041	472		Rhodococcus opacus
	Pseudomonas sp, URMO17WK12:I12	0.0017	261		Onchocerca flexuosa	0.0068	908		Klebsiella michiganensis	0.0001	16		Pseudomonas prosekii	0.0554	6733		Pseudomonas sp, GM78	0.0642	7467		Vibrio vulnificus	0.0043	546		Pseudomonas sp, URIL14HWK12:I6	0.0001	9		Pseudomonas stutzeri	0.0012	157		Pseudomonas sp, GM74	0.0001	6		Pseudomonas sp, URMO17WK12:I12	0.0008	69		Pseudomonas fuscovaginae	0.0013	115		Pseudomonas sp,	0.0041	473		Pseudomonas viridiflava
	Pseudomonas arsenicoxydans	0.0016	249		Debaryomyces fabryi	0.0068	906		Acinetobacter calcoaceticus	0.0001	10		Pseudomonas sp, GM55	0.0554	6728		Pseudomonas sp, CF161	0.064	7442		Rhodococcus opacus	0.0042	538		Pseudomonas mandelii	0.0001	14		Pseudomonas sp, GM55	0.0011	136		Pseudomonas sp, URMO17WK12:I12	0.0001	9		Pseudomonas prosekii	0.0008	72		Pseudomonas mediterranea	0.0012	105		Pseudomonas fuscovaginae	0.004	457		Pseudomonas sp, GM55
	uncultured bacterium SAT21-C11-2B	0.0016	247		Spirometra erinaceieuropaei	0.0056	755		Serratia grimesii	0.0001	8		Pseudomonas arsenicoxydans	0.0548	6656		Pseudomonas umsongensis	0.0635	7392		Pseudomonas reinekei	0.0039	500		Streptococcus oralis	0.0001	24		Pectobacterium carotovorum	0.0011	141		Staphylococcus capitis	0.0001	14		Pseudomonas stutzeri	0.0008	70		Streptococcus pneumoniae	0.0012	111		Pseudomonas sp, A3(2016)	0.004	456		Pseudomonas sp, GM78
	Pseudomonas sp, GM55	0.0015	234		Sus scrofa	0.0053	704		uncultured Leeuwenhoekiella sp,	0.0001	19		Pseudomonas sp, GM21	0.0511	6201		Pseudomonas sp, GM48	0.0627	7293		Streptococcus suis	0.0039	504		Pseudomonas sp, UW4	0.0001	10		Pseudomonas sp, GM21	0.0011	133		Pseudomonas mediterranea	0.0001	6		Pseudomonas arsenicoxydans	0.0008	69		bacterium LO393	0.0012	109		Pseudomonas sp, QTF5	0.0038	435		Pseudomonas sp, A3(2016)
	Pseudomonas lini	0.0015	231		Capra hircus	0.0044	596		Roseburia inulinivorans	0.0001	17		Pseudomonas sp,	0.0506	6146		Pseudomonas viridiflava	0.0619	7199		uncultured bacterium SAT21-C11-2B	0.0039	504		Pseudomonas vancouverensis	0.0001	9		Pseudomonas prosekii	0.0011	136		Pseudomonas sp, G5(2012)	0.0001	11		Pseudomonas lini	0.0008	70		Pseudomonas prosekii	0.0012	106		Pseudomonas orientalis	0.0037	428		Lactococcus garvieae
	Pseudomonas prosekii	0.0015	232		Oryctolagus cuniculus	0.0032	428		Taylorella equigenitalis	0.0001	13		Pseudomonas sp, A3(2016)	0.0498	6052		Pseudomonas sp, GM41(2012)	0.0597	6941		Streptococcus pyogenes	0.0038	486		Roseburia inulinivorans	0.0001	10		Pseudomonas lini	0.001	124		Pseudomonas arsenicoxydans	0.0001	7		Pectobacterium carotovorum	0.0008	68		Lactococcus garvieae	0.0012	109		Pseudomonas sp, GM78	0.0037	423		Campylobacter jejuni
	Pseudomonas sp, A3(2016)	0.0014	216		Rattus norvegicus	0.0029	390		Saccharibacter sp, AM169	0.0001	21		Pseudomonas sp, GM78	0.0483	5870		Pseudomonas sp,	0.0597	6941		Pseudomonas sp, UW4	0.0034	432		Pseudomonas frederiksbergensis	0.0001	10		Pseudomonas sp, QTF5	0.001	123		Streptococcus mutans	0.0001	6		Mycobacterium tuberculosis	0.0007	65		Pseudomonas sp,	0.0012	105		Pseudomonas sp, GM48	0.0037	427		Pseudomonas syringae group genomosp, 3
	Bacteroides fragilis	0.0014	210		Bos taurus	0.0026	355		Pseudomonas azotoformans	0.0001	9		Pseudomonas fuscovaginae	0.0477	5794		Pseudomonas extremaustralis	0.0557	6483		Atopobium vaginae	0.0034	440		Lyngbya taylorii	0.0001	13		Pseudomonas sp, GM78	0.001	128		Pseudomonas azotoformans	0.0001	6		Pseudomonas sp, A3(2016)	0.0007	59		Pseudomonas antarctica	0.0011	97		Pseudomonas umsongensis	0.0036	415		Streptococcus pneumoniae
	Pseudomonas veronii	0.0013	195		Heterocephalus glaber	0.0024	328		uncultured bacterium BD_contig00079	0.0001	19		Pseudomonas mediterranea	0.0474	5753		Pseudomonas agarici	0.0555	6457		Pectobacterium carotovorum	0.0034	437		Saccharibacter sp, AM169	0.0001	23		Pseudomonas sp, GM48	0.0009	113		Pseudomonas sp, A3(2016)	0.0001	6		uncultured bacterium SAT21-C11-2B	0.0007	59		Pseudomonas orientalis	0.0011	101		Pseudomonas sp, CF161	0.0036	410		Bacteroides fragilis
	Lactobacillus brevis	0.0013	203		Tupaia chinensis	0.0021	279		Neisseria subflava	0.0001	9		Pseudomonas sp, QTF5	0.0471	5715		Pseudomonas sp, GM79	0.054	6278		Pseudomonas plecoglossicida	0.0033	421		Pseudomonas corrugata	0.0001	18		Pseudomonas sp, URMO17WK12:I12	0.0009	117		uncultured bacterium BD_contig00079	0.0001	7		Pseudomonas umsongensis	0.0006	50		Pseudomonas arsenicoxydans	0.0011	103		Cyanothece sp, CCY0110	0.0035	407		Pseudomonas sp, QTF5
	Pseudomonas sp, CF161	0.0013	200		Crocidura palawanensis	0.002	269		Leptospira interrogans	0.0001	22		Pseudomonas sp, GM48	0.0447	5429		Pseudomonas syringae group genomosp, 3	0.0512	5961		Pseudomonas sp, MS586	0.0032	408		Streptococcus mutans	0.0001	11		Pseudomonas mediterranea	0.0009	112		Neisseria subflava	0.0001	7		Pseudomonas sp, QTF5	0.0006	50		Pseudomonas sp, GM21	0.0011	100		Pseudomonas mediterranea	0.0035	407		Pseudomonas fuscovaginae
	Pseudomonas orientalis	0.0013	201		Cricetulus griseus	0.002	273		Pseudomonas synxantha	0.0001	10		Pseudomonas veronii	0.0445	5407		Pseudomonas sp, WCS374	0.0486	5648		bacterium IS420	0.0031	392		uncultured bacterium BD_contig00079	0.0001	15		bacterium IS420	0.0009	115		Gordonia amicalis	0.0001	7		Pseudomonas orientalis	0.0006	58		Pseudomonas sp, GM78	0.0011	98		Cutibacterium acnes	0.0035	405		bacterium LO393
	Pseudomonas sp,	0.0013	193		Ovis canadensis	0.002	265		Lactobacillus brevis	0.0001	12		Pseudomonas sp, GM74	0.0441	5352		Pseudomonas simiae	0.0476	5541		Pseudomonas sp, G5(2012)	0.0031	394		Streptococcus equi	0.0001	11		Pseudomonas viridiflava	0.0009	113		Pseudomonas sp, DR 5-09	0.0001	9		Pseudomonas sp, GM55	0.0006	55		Pseudomonas sp, CF161	0.001	89		Helicobacter pylori	0.0035	400		Pseudomonas sp, CF161
	Pseudomonas sp, GM21	0.0013	194		Xenopus tropicalis	0.0019	261		Francisella tularensis	0.0001	12		Pseudomonas viridiflava	0.0441	5357		Pseudomonas sp, FH4	0.0455	5288		Pseudomonas fragi	0.0031	395		Streptococcus sp, GMD3S	0.0001	15		Pseudomonas arsenicoxydans	0.0009	108		Lactobacillus brevis	0.0001	13		Clostridium botulinum	0.0006	50		Pseudomonas sp, QTF5	0.001	90		Gordonia amicalis	0.0034	394		Pseudomonas antarctica
	Pseudomonas sp, GM78	0.0013	198		Castor canadensis	0.0018	241		[Eubacterium] siraeum	0.0001	9		Pseudomonas sp, CF161	0.0435	5285		Pseudomonas trivialis	0.0454	5285		Pseudomonas azotoformans	0.0031	394		uncultured bacterium	0.0001	16		Pseudomonas veronii	0.0008	99		Pseudomonas sp, MS586	0.0001	9		Pseudomonas sp, GM21	0.0006	52		Pseudomonas viridiflava	0.001	88		Pseudomonas veronii	0.0033	382		Pseudomonas veronii
	Pseudomonas mediterranea	0.0012	188		Vigna angularis	0.0017	234		Pantoea ananatis	0.0001	14		Pseudomonas umsongensis	0.0424	5149		Pseudomonas vancouverensis	0.0447	5195		Campylobacter jejuni	0.0031	397		Pseudomonas sp, H1h	0.0001	14		Pseudomonas antarctica	0.0008	96		Pseudomonas prosekii	0.0001	9		Pseudomonas sp, GM48	0.0006	55		Pseudomonas veronii	0.0009	85		Pseudomonas sp, GM74	0.0033	384		Pseudomonas mediterranea
	Pseudomonas antarctica	0.0012	177		Ictidomys tridecemlineatus	0.0017	223		Cutibacterium acnes	0.0001	9		Pseudomonas antarctica	0.0415	5039		Pseudomonas sp, GM18	0.0446	5188		Pseudomonas sp, DR 5-09	0.003	386		Streptococcus pseudopneumoniae	0.0001	15		Pseudomonas orientalis	0.0008	105		Pseudomonas sp, GM30	0.0001	13		Pseudomonas veronii	0.0006	58		Pseudomonas sp, GM41(2012)	0.0009	85		Pseudomonas extremaustralis	0.0031	352		Pseudomonas sp,
	Pseudomonas sp, QTF5	0.0012	185		Tursiops truncatus	0.0014	184		Pseudomonas antarctica	0.0001	12		Pseudomonas sp, GM41(2012)	0.0396	4809		Pseudomonas psychrophila	0.0444	5161		Pseudomonas sp, Ant30-3	0.0028	358		Streptococcus sp, C300	0.0001	16		Pseudomonas fuscovaginae	0.0008	100		Pseudomonas orientalis	0.0001	8		Salmonella enterica	0.0006	56		Pseudomonas vancouverensis	0.0008	73		Pseudomonas viridiflava	0.0031	362		Pseudomonas sp, GM21
	Pseudomonas umsongensis	0.0012	178		Ovis aries	0.0014	181		uncultured bacterium 5H7	0.0001	14		Pseudomonas agarici	0.0353	4293		Pseudomonas sp, PH1b	0.044	5118		Streptococcus mutans	0.0027	347		Pseudomonas sp, GM30	0.0001	18		Pseudomonas sp, GM74	0.0008	101		Pseudomonas sp, RIT288	0.0001	12		Pseudomonas sp, GM74	0.0006	55		Pseudomonas sp, GM48	0.0008	75		Vibrio vulnificus	0.003	349		Pseudomonas sp, GM74
	Pseudomonas sp, GM74	0.0012	183		Anguilla anguilla x Anguilla rostrata	0.0013	175		Shigella dysenteriae	0	6		Pseudomonas syringae group genomosp, 3	0.0343	4160		Pseudomonas poae	0.0432	5030		Streptococcus infantis	0.0025	315		Pseudomonas reinekei	0.0001	12		Pseudomonas sp,	0.0008	99		Paenibacillus sp, RUD330	0.0001	6		Bacillus thermoamylovorans	0.0005	41		Pectobacterium carotovorum	0.0008	75		Alcanivorax nanhaiticus	0.0029	339		Pseudomonas sp, GM41(2012)
	Pseudomonas viridiflava	0.0012	181		Felis catus	0.0012	157		Bacillus safensis	0	5		Pseudomonas vancouverensis	0.0341	4145		Pseudomonas sp, CMAA1215	0.0426	4958		Pseudomonas stutzeri	0.0024	310		Pseudomonas brassicacearum	0.0001	23		Alcanivorax sp, N3-7A	0.0008	97		Pseudomonas frederiksbergensis	0.0001	9		Pseudomonas vancouverensis	0.0005	46		Pseudomonas sp, FH4	0.0008	72		Pseudomonas sp, GM41(2012)	0.0029	340		Pseudomonas umsongensis
	Pseudomonas sp, GM79	0.0012	189		Phytophthora sojae	0.0012	158		Ralstonia insidiosa	0	6		Pseudomonas psychrophila	0.034	4127		Pseudomonas yamanorum	0.0409	4756		Pseudomonas prosekii	0.0021	273		Streptococcus suis	0.0001	9		Salmonella enterica	0.0008	98		Pseudomonas fragi	0	5		Pseudomonas mediterranea	0.0005	48		Pseudomonas umsongensis	0.0008	76		Pseudomonas syringae group genomosp, 3	0.0028	318		Pseudomonas agarici
	Pectobacterium carotovorum	0.0011	165		Hipposideros armiger	0.0012	159		Corynebacterium pseudotuberculosis	0	7		Pseudomonas cichorii	0.0332	4034		Pseudomonas sp, URMO17WK12:I11	0.04	4657		Streptococcus anginosus	0.0021	272		Pseudomonas sp, CFT9	0.0001	13		Pseudomonas umsongensis	0.0007	89		Pseudomonas sp, GM18	0	5		Pseudomonas sp, GM78	0.0005	45		uncultured bacterium SAT21-C11-2B	0.0008	75		Pseudomonas trivialis	0.0028	318		Pseudomonas sp, GM48
	Pseudomonas fuscovaginae	0.0011	176		Panthera pardus	0.0012	165		Bradyrhizobium ottawaense	0	5		Pseudomonas sp, GM79	0.033	4009		Pseudomonas cichorii	0.0396	4606		Pseudomonas sp, URMO17WK12:I12	0.002	261		Pseudomonas orientalis	0	5		Pseudomonas sp, A3(2016)	0.0007	93		Pseudomonas sp, GM21	0	5		Pseudomonas sp, URMO17WK12:I11	0.0005	41		Pseudomonas sp, GM74	0.0008	72		Pseudomonas vancouverensis	0.0027	308		Pseudomonas sp, GM79
	Pseudomonas sp, GM48	0.001	150		Rousettus aegyptiacus	0.001	129		Lyngbya taylorii	0	6		Pseudomonas sp, FH4	0.0328	3979		Pseudomonas savastanoi	0.0395	4597		Waddlia chondrophila	0.002	251		Pseudomonas stutzeri	0	5		Pseudomonas sp, CF161	0.0007	94		Pseudomonas sp, GM78	0	5		Pseudomonas sp, FH4	0.0005	48		Pseudomonas cichorii	0.0007	61		Pseudomonas sp, GM18	0.0027	309		Pseudomonas extremaustralis
	Pseudomonas syringae group genomosp, 3	0.001	155		Rhinolophus sinicus	0.0009	122		Streptococcus mutans	0	5		Streptococcus agalactiae	0.03	3647		Pseudomonas sp, FH1	0.0384	4469		Pseudomonas sp, GM78	0.0019	240		Pseudomonas plecoglossicida	0	5		Pseudomonas sp, GM79	0.0007	85		Pseudomonas sp, QTF5	0	5		Pseudomonas sp, CF161	0.0005	48		Pseudomonas sp, CMAA1215	0.0007	61		Pseudomonas sp, URMO17WK12:I11	0.0026	299		Pseudomonas gingeri
	Pseudomonas vancouverensis	0.0009	138		Odocoileus virginianus	0.0009	119		Ralstonia sp, AU12-08	0	6		Pseudomonas sp, GM18	0.03	3639		Pseudomonas sp, GM67	0.0371	4313		Pseudomonas fuscovaginae	0.0019	240		Pseudomonas fragi	0	7		Pseudomonas sp, GM41(2012)	0.0007	86		Pseudomonas sp, GM60	0	5		Pseudomonas antarctica	0.0005	49		Pseudomonas sp, GR 6-02	0.0007	59		Pseudomonas sp, FH4	0.0026	302		Pseudomonas simiae
	Salmonella enterica	0.0009	138		Chinchilla lanigera	0.0008	112		Paeniclostridium sordellii	0	6		Pseudomonas sp, GR 6-02	0.0298	3620		Streptococcus agalactiae	0.0368	4285		Pseudomonas lini	0.0019	239		Pseudomonas veronii	0	5		Clostridium botulinum	0.0007	87		Roseburia inulinivorans	0	5		Bacillus coagulans	0.0005	48		Pseudomonas simiae	0.0007	62		Pseudomonas poae	0.0025	288		Pseudomonas psychrophila
	Pseudomonas sp, GM67	0.0009	135		Cavia porcellus	0.0008	105		Pseudomonas chlororaphis	0	5		Pseudomonas extremaustralis	0.0298	3625		Pseudomonas alkylphenolica	0.036	4191		Nocardia brevicatena	0.0018	225		Tyzzerella nexilis	0	8		Pseudomonas agarici	0.0006	78		Homo sapiens	98.577	10086217		Pseudomonas sp,	0.0005	41		Pseudomonas cerasi	0.0007	59		Pseudomonas sp, PH1b	0.0025	286		Pectobacterium carotovorum
	Pseudomonas sp, GM41(2012)	0.0009	138		Nicotiana tabacum	0.0008	106		Dickeya zeae	0	5		Pseudomonas sp, CMAA1215	0.0291	3533		Pseudomonas cremoricolorata	0.0339	3941		Pseudomonas umsongensis	0.0018	236		Streptococcus minor	0	5		Pseudomonas sp, FH4	0.0006	75		Mus musculus	0.0444	4539		Pseudomonas simiae	0.0004	32		Pseudomonas psychrophila	0.0007	63		Klebsiella pneumoniae	0.0024	277		Pseudomonas sp, GR 6-02
	Pseudomonas extremaustralis	0.0008	118		Galeopterus variegatus	0.0007	94		Bordetella holmesii	0	6		Pseudomonas savastanoi	0.0285	3462		Pseudomonas sp, LAB-08	0.0336	3908		uncultured Streptococcus sp,	0.0018	236		Pseudomonas poae	0	5		Atopobium vaginae	0.0006	80		Onchocerca flexuosa	0.0078	798		Pseudomonas extremaustralis	0.0004	35		Salmonella enterica	0.0007	67		Pseudomonas agarici	0.0024	272		Pseudomonas vancouverensis
	Pseudomonas sp, GM33	0.0008	120		Canis lupus	0.0007	98		Homo sapiens	98.7115	14859234		Pseudomonas simiae	0.0282	3427		Pseudomonas sp, GM33	0.0334	3885		Pseudomonas sp, GM74	0.0018	229		Streptococcus thermophilus	0	7		Pseudomonas sp, WCS374	0.0005	69		Spirometra erinaceieuropaei	0.0073	744		Pseudomonas syringae group genomosp, 3	0.0004	33		Pseudomonas trivialis	0.0007	64		Pseudomonas sp, CMAA1215	0.0024	272		bacterium IS420
	Pseudomonas agarici	0.0008	117		Manis javanica	0.0007	98		Mus musculus	0.0405	6103		Pseudomonas sp, URMO17WK12:I11	0.0281	3412		Pseudomonas synxantha	0.0331	3847		Pseudomonas arsenicoxydans	0.0018	231		Taylorella equigenitalis	0	5		Pseudomonas extremaustralis	0.0005	60		Debaryomyces fabryi	0.0073	748		Atopobium vaginae	0.0004	40		Pseudomonas sp, GM79	0.0007	61		Pseudomonas cichorii	0.0023	265		Pseudomonas sp, CMAA1215
	Escherichia coli	0.0008	118		Mustela putorius	0.0007	98		Spirometra erinaceieuropaei	0.0087	1303		Pseudomonas trivialis	0.0278	3371		Pseudomonas sp, GM50	0.0329	3832		Pseudomonas sp, A3(2016)	0.0018	225		Pseudomonas azotoformans	0	8		Pseudomonas sp, GM33	0.0005	57		Sus scrofa	0.006	615		Pseudomonas fuscovaginae	0.0004	38		Pseudomonas syringae group genomosp, 3	0.0006	51		Ralstonia solanacearum	0.0023	267		Pseudomonas trivialis
	Pseudomonas cichorii	0.0008	118		Equus przewalskii	0.0006	74		Debaryomyces fabryi	0.0069	1034		Pseudomonas sp, PH1b	0.0275	3337		Pseudomonas sp, GR 6-02	0.0325	3785		Pseudomonas sp, GM55	0.0017	214		Streptococcus australis	0	5		Pseudomonas syringae group genomosp, 3	0.0005	62		Ovis canadensis	0.0027	275		Pseudomonas viridiflava	0.0004	39		Pseudomonas agarici	0.0006	55		Pseudomonas sp, GM67	0.0023	261		Pseudomonas yamanorum
	Pseudomonas sp, URMO17WK12:I11	0.0008	124		Antigone canadensis	0.0006	84		Onchocerca flexuosa	0.0067	1005		Escherichia coli	0.0274	3322		Pseudomonas cerasi	0.0312	3628		Pseudomonas sp, GM21	0.0017	222		Pseudomonas sp,	0	5		Pseudomonas vancouverensis	0.0005	67		Capra hircus	0.0026	268		Pseudomonas sp, PH1b	0.0004	34		Pseudomonas sp, WCS374	0.0006	56		Pseudomonas antarctica	0.0023	270		Pseudomonas sp, URMO17WK12:I11
	Pseudomonas sp, PH1b	0.0007	108		Ailuropoda melanoleuca	0.0005	67		Sus scrofa	0.0051	769		Pseudomonas sp, WCS374	0.0272	3307		Pseudomonas sp, CBZ-4	0.0309	3592		Pseudomonas mediterranea	0.0017	218		Pseudomonas lini	0	6		Pseudomonas psychrophila	0.0005	60		Crocidura palawanensis	0.0025	251		Waddlia chondrophila	0.0004	38		Pseudomonas extremaustralis	0.0006	55		Pseudomonas sp, GM79	0.0023	262		Pseudomonas sp, PH1b
	bacterium IS420	0.0007	104		Carapus homei	0.0005	62		Oryctolagus cuniculus	0.0038	568		Pseudomonas cerasi	0.0266	3229		Escherichia coli	0.0304	3541		Streptococcus sp, oral taxon 071	0.0017	217		Streptococcus sobrinus	0	7		Waddlia chondrophila	0.0005	69		Oryctolagus cuniculus	0.0025	254		Pseudomonas sp, GM33	0.0004	35		Pseudomonas gingeri	0.0006	50		Pseudomonas simiae	0.0022	249		Pseudomonas sp, LAB-08
	Pseudomonas sp, CMAA1215	0.0007	102		Dipodomys ordii	0.0005	64		Capra hircus	0.0036	542		Pseudomonas sp, LAB-08	0.0265	3218		Pseudomonas gingeri	0.0297	3453		Salmonella enterica	0.0017	213		Neisseria subflava	0	7		Pseudomonas cichorii	0.0005	69		Heterocephalus glaber	0.0024	250		Pseudomonas sp, GM41(2012)	0.0004	35		Atopobium vaginae	0.0006	53		Pseudomonas alkylphenolica	0.0022	249		Salmonella enterica
	Pseudomonas sp, WCS374	0.0007	114		Bubalus bubalis	0.0005	61		Rattus norvegicus	0.003	446		Pseudomonas sp, FH1	0.026	3158		Pseudomonas sp, GM102	0.029	3372		Pseudomonas sp, QTF5	0.0016	210		Pseudomonas sp, DR 5-09	0	8		Pseudomonas sp, GM50	0.0005	60		Rattus norvegicus	0.0023	237		Alcanivorax sp, N3-7A	0.0004	34		Pseudomonas sp, GM50	0.0006	52		Pseudomonas sp, GM60	0.0021	237		Pseudomonas sp, GM18
	Pseudomonas sp, FH4	0.0007	115		Leptonychotes weddellii	0.0005	70		Vigna angularis	0.0023	343		Pseudomonas yamanorum	0.0255	3092		Pseudomonas citronellolis	0.0289	3360		Pseudomonas orientalis	0.0016	208		Pseudomonas sp, MS586	0	8		Pseudomonas sp, URMO17WK12:I11	0.0005	62		Vigna angularis	0.002	200		Pseudomonas pseudoalcaligenes	0.0003	24		Pseudomonas savastanoi	0.0006	52		Pseudomonas psychrophila	0.0021	246		Pseudomonas sp, FH4
	Pseudomonas gingeri	0.0007	106		Clariidae sp, JJW-2014	0.0005	62		Corticiaceae sp, AT2-1OI	0.0023	349		Pseudomonas sp, GM67	0.0248	3007		Pseudomonas amygdali	0.0289	3356		Pseudomonas antarctica	0.0016	206		Pseudomonas sp, GM78	0	5		Mycobacterium tuberculosis	0.0005	66		Bos taurus	0.002	201		Pseudomonas alkylphenolica	0.0003	28		Pseudomonas sp, URMO17WK12:I11	0.0006	54		Pseudomonas sp, GR 6-02	0.0021	245		Pseudomonas cichorii
	Pseudomonas simiae	0.0007	108		Fukomys damarensis	0.0005	72		Heterocephalus glaber	0.0022	329		Pseudomonas poae	0.0247	2998		Pseudomonas sp, GM60	0.0285	3315		Pseudomonas sp, GM48	0.0016	199		Escherichia coli	0	6		Pseudomonas simiae	0.0005	67		Ictidomys tridecemlineatus	0.0018	183		Pseudomonas sp, RIT357	0.0003	30		Clostridium botulinum	0.0006	50		Pseudomonas sp, TKP	0.002	231		Pseudomonas sp, TKP
	Pseudomonas sp, LAB-08	0.0007	109		Dryadosaura nordestina	0.0005	61		Crocidura palawanensis	0.0022	325		Pseudomonas sp, GM33	0.0247	2996		Pseudomonas sp, TKP	0.0282	3282		Pseudomonas veronii	0.0016	208		Streptococcus porci	0	5		Pseudomonas synxantha	0.0005	59		Cricetulus griseus	0.0016	159		Pseudomonas agarici	0.0003	27		Pseudomonas poae	0.0006	54		Pseudomonas sp, WCS374	0.002	228		Pseudomonas poae
	Pseudomonas sp, GM60	0.0007	108		Bos indicus	0.0004	54		Bos taurus	0.0022	338		Pseudomonas amygdali	0.0241	2923		Pseudomonas mucidolens	0.0278	3233		Pseudomonas sp,	0.0016	204		Pseudomonas lutea	0	5		Pseudomonas yamanorum	0.0005	67		Castor canadensis	0.0015	154		Pseudomonas cichorii	0.0003	26		Pseudomonas sp, GM18	0.0006	57		Pseudomonas yamanorum	0.0019	214		Pseudomonas synxantha
	Pseudomonas sp, GM50	0.0007	105		Equus asinus	0.0004	51		Ovis canadensis	0.0019	285		Pseudomonas cremoricolorata	0.0238	2885		Pseudomonas sp, LAMO17WK12:I2	0.0269	3130		Pseudomonas agarici	0.0015	197		Homo sapiens	98.7175	16069006		Pseudomonas sp, LAB-08	0.0005	64		Tupaia chinensis	0.0015	154		Pseudomonas sp, CMAA1215	0.0003	29		Pseudomonas synxantha	0.0006	56		Pseudomonas sp, LAB-08	0.0019	215		Pseudomonas sp, GM67
	Pseudomonas cremoricolorata	0.0007	101		Mesocricetus auratus	0.0004	47		Ictidomys tridecemlineatus	0.0018	265		Pseudomonas alkylphenolica	0.0237	2874		Pseudomonas rhizosphaerae	0.0267	3104		Streptococcus thermophilus	0.0014	173		Mus musculus	0.0412	6703		Pseudomonas trivialis	0.0005	58		Rousettus aegyptiacus	0.0013	130		Pseudomonas mucidolens	0.0003	25		Pseudomonas rhodesiae	0.0005	49		Pseudomonas sp, FH1	0.0018	204		Pseudomonas japonica
	Pseudomonas trivialis	0.0007	101		Neomonachus schauinslandi	0.0004	53		Cricetulus griseus	0.0018	264		Pseudomonas sp, GM60	0.0227	2763		Pseudomonas rhodesiae	0.0267	3110		Streptococcus australis	0.0013	172		Onchocerca flexuosa	0.0125	2030		Nocardia brevicatena	0.0004	53		Panthera pardus	0.0013	133		Neisseria polysaccharea	0.0003	25		Pseudomonas sp, TKP	0.0005	44		Pseudomonas savastanoi	0.0018	213		Pseudomonas sp, LAMO17WK12:I2
	Pseudomonas sp, GM18	0.0007	113		Meriones unguiculatus	0.0004	55		Castor canadensis	0.0018	266		Lactobacillus rossiae	0.0219	2659		Pseudomonas lutea	0.0266	3100		Alcanivorax sp, N3-7A	0.0013	162		Debaryomyces fabryi	0.0095	1545		Pseudomonas sp, CMAA1215	0.0004	46		Tursiops truncatus	0.0012	127		Pseudomonas sp, PAMC 25886	0.0003	23		Pseudomonas alkylphenolica	0.0005	43		Pseudomonas gingeri	0.0017	196		Pseudomonas sp, GM60
	Pseudomonas mucidolens	0.0006	95		Galaxias terenasus	0.0004	56		Xenopus tropicalis	0.0018	266		Pseudomonas synxantha	0.0215	2606		Pseudomonas sp, RIT357	0.0259	3008		Pseudomonas viridiflava	0.0013	167		Capra hircus	0.0084	1363		Pseudomonas sp, TKP	0.0004	54		Xenopus tropicalis	0.0012	123		Enterococcus cecorum	0.0003	26		Pseudomonas sp, PH1b	0.0005	47		Pseudomonas sp, GM33	0.0017	200		uncultured bacterium SAT21-C11-2B
	Pseudomonas sp, GM102	0.0006	89		Acratosaura mentalis	0.0004	54		Tursiops truncatus	0.0017	255		Pseudomonas gingeri	0.0214	2597		Pseudomonas sp, CHM02	0.0259	3016		Pseudomonas sp, CF161	0.0013	163		Spirometra erinaceieuropaei	0.0076	1245		Pseudomonas mucidolens	0.0004	45		Anguilla anguilla x Anguilla rostrata	0.0011	115		Pseudomonas trivialis	0.0003	25		Pseudomonas sp, CHM02	0.0005	41		Pseudomonas synxantha	0.0017	199		Pseudomonas sp, WCS374
	Pseudomonas psychrophila	0.0006	98		Crocidura grayi	0.0004	53		Tupaia chinensis	0.0017	261		Pseudomonas sp, GM102	0.0207	2515		Pseudomonas sp, CF150	0.0255	2964		Pseudomonas sp, GM79	0.0013	161		Oryctolagus cuniculus	0.0054	884		Neisseria polysaccharea	0.0004	46		Hipposideros armiger	0.0011	117		Pseudomonas synxantha	0.0003	23		Pseudomonas yamanorum	0.0005	42		Pseudomonas cremoricolorata	0.0017	198		Pseudomonas sp, GM33
	Pseudomonas sp, FH1	0.0006	87		Ursus maritimus	0.0004	59		Hipposideros armiger	0.0015	219		Pseudomonas sp, CBZ-4	0.0201	2441		Pseudomonas entomophila	0.0235	2730		Neisseria polysaccharea	0.0012	152		Sus scrofa	0.0053	865		Pseudomonas sp, RIT357	0.0004	53		Ovis aries	0.0011	110		Pseudomonas yamanorum	0.0003	27		Pseudomonas sp, GM60	0.0005	45		Pseudomonas sp, LAMO17WK12:I2	0.0016	187		Pseudomonas savastanoi
	Pseudomonas sp, GR 6-02	0.0006	90		Myotis lucifugus	0.0004	58		Felis catus	0.0013	189		Pseudomonas sp, GM50	0.0198	2407		Pseudomonas mendocina	0.0235	2736		Pseudomonas syringae group genomosp, 3	0.0012	157		Bos taurus	0.0036	580		Pseudomonas sp, PH1b	0.0004	51		Felis catus	0.001	105		Pseudomonas sp, LAMO17WK12:I2	0.0003	24		Pseudomonas cremoricolorata	0.0005	44		Streptococcus mutans	0.0016	186		Mycobacterium tuberculosis
	Pseudomonas cerasi	0.0006	90		Myotis brandtii	0.0004	52		Ovis aries	0.0013	197		Pseudomonas rhizosphaerae	0.0195	2365		Pseudomonas pseudoalcaligenes	0.0234	2726		Pseudomonas sp, FH1	0.0012	151		Xenopus tropicalis	0.0033	541		Escherichia coli	0.0004	50		Chinchilla lanigera	0.0009	91		Pseudomonas sp, GM60	0.0003	29		Mycobacterium tuberculosis	0.0005	44		Pseudomonas cerasi	0.0016	190		Pseudomonas citronellolis
	Pseudomonas yamanorum	0.0006	93		Tachysurus fulvidraco	0.0004	58		Panthera pardus	0.0012	184		Pseudomonas sp, PAMC 25886	0.0192	2327		Pseudomonas sp, PAMC 25886	0.0221	2572		Streptococcus sp, GMD3S	0.0012	159		Cricetulus griseus	0.0026	431		Acinetobacter lwoffii	0.0004	48		Phytophthora sojae	0.0009	87		Pseudomonas gingeri	0.0003	23		bacterium IS420	0.0004	40		Enterobacter cloacae	0.0016	188		Pseudomonas amygdali
	Pseudomonas sp, LAMO17WK12:I2	0.0006	98		Acinonyx jubatus	0.0003	35		Anguilla anguilla x Anguilla rostrata	0.0012	175		Acinetobacter sp, P8-3-8	0.019	2304		Pseudomonas alcaligenes	0.0208	2421		Pseudomonas sp, PH1b	0.0012	150		Heterocephalus glaber	0.0025	412		Pseudomonas savastanoi	0.0004	50		Rhinolophus sinicus	0.0008	85		Pseudomonas sp, FH1	0.0003	29		Paenibacillus sp, RUD330	0.0004	36		Pseudomonas amygdali	0.0015	172		Pseudomonas mucidolens
	Alcanivorax sp, N3-7A	0.0006	85		Bison bison	0.0003	38		Rousettus aegyptiacus	0.001	149		Pseudomonas sp, RIT357	0.019	2313		Pseudomonas sp, PAMC 26793	0.0206	2397		Pseudomonas sp, GM18	0.0012	153		Castor canadensis	0.0023	375		Pseudomonas gingeri	0.0004	49		Manis javanica	0.0008	78		Pseudomonas sp, GR 6-02	0.0003	24		Pseudomonas amygdali	0.0004	38		Pseudomonas sp, GM102	0.0015	169		Pseudomonas sp, GM102
	Atopobium vaginae	0.0006	98		Encheliophis gracilis	0.0003	38		Acaulospora sp, JP-2015	0.001	154		Pseudomonas sp, TKP	0.0184	2238		Pseudomonas sp, CF149	0.0202	2354		Pseudomonas extremaustralis	0.0011	147		Rattus norvegicus	0.0023	368		Pseudomonas sp, FH1	0.0004	50		Odocoileus virginianus	0.0008	83		Pseudomonas cerasi	0.0003	25		Pseudomonas sp, GM33	0.0004	33		Pseudomonas sp, CHM02	0.0015	174		Pseudomonas sp, FH1
	Pseudomonas savastanoi	0.0006	88		Marmota marmota	0.0003	42		Phytophthora sojae	0.0008	122		Pseudomonas mucidolens	0.0183	2225		gamma proteobacterium L18	0.0197	2286		Pseudomonas sp, FH4	0.0011	142		Tupaia chinensis	0.0021	334		Pseudomonas sp, GR 6-02	0.0004	54		Galeopterus variegatus	0.0007	69		Pseudomonas psychrophila	0.0003	28		Pseudomonas mucidolens	0.0004	36		Pseudomonas sp, PAMC 25886	0.0015	174		Pseudomonas pseudoalcaligenes
	Pseudomonas poae	0.0006	97		Miniopterus natalensis	0.0003	42		Cavia porcellus	0.0008	122		Pseudomonas sp, LAMO17WK12:I2	0.0181	2197		Pseudomonas sp, M47T1	0.0195	2273		uncultured bacterium	0.0011	143		Crocidura palawanensis	0.002	328		Pseudomonas sp, CBZ-4	0.0004	48		Mustela putorius	0.0007	75		Pseudomonas sp, WCS374	0.0003	24		Pseudomonas mosselii	0.0004	33		Pseudomonas sp, GM50	0.0015	175		Pseudomonas alkylphenolica
	Pseudomonas synxantha	0.0006	86		Octodon degus	0.0003	38		Chinchilla lanigera	0.0008	126		Pseudomonas lutea	0.0179	2174		Pseudomonas sp, CFII68	0.0188	2188		Mycobacterium tuberculosis	0.0011	146		Phytophthora sojae	0.0018	291		Pseudomonas rhizosphaerae	0.0004	48		Fukomys damarensis	0.0007	67		Pseudomonas rhodesiae	0.0003	25		Pseudomonas sp, FH1	0.0004	40		Pseudomonas citronellolis	0.0015	171		Pseudomonas mendocina
	Pseudomonas japonica	0.0006	91		Equus caballus	0.0003	38		Galeopterus variegatus	0.0008	125		Pseudomonas rhodesiae	0.0179	2173		Pseudomonas mosselii	0.0186	2168		Streptococcus sp, C300	0.0011	135		Ictidomys tridecemlineatus	0.0017	279		Pseudomonas poae	0.0004	48		Canis lupus	0.0006	63		Pseudomonas sp, GM18	0.0003	31		Pseudomonas thivervalensis	0.0004	32		Pseudomonas mucidolens	0.0014	165		Pseudomonas sp, 7SR1
	Clostridium botulinum	0.0006	86		Myotis davidii	0.0003	46		Manis javanica	0.0008	127		Pseudomonas sp, CHM02	0.0176	2140		Pseudomonas sp, GM17	0.018	2094		Pseudomonas cichorii	0.001	124		Ovis canadensis	0.0016	267		Enterobacteriaceae bacterium secondary endosymbiont of Mycopsylla fici	0.0003	43		Equus caballus	0.0006	61		Pseudomonas sp, GM79	0.0003	24		gamma proteobacterium L18	0.0004	32		Pseudomonas sp, RIT357	0.0014	163		Atopobium vaginae
	Pseudomonas amygdali	0.0005	81		Physeter catodon	0.0003	42		Carapus homei	0.0007	104		Pseudomonas pseudoalcaligenes	0.0174	2113		Pseudomonas sp, 45MFCol3,1	0.0174	2022		Pseudomonas sp, CMAA1215	0.001	134		Anguilla anguilla x Anguilla rostrata	0.0015	243		Pseudomonas sp, CF150	0.0003	35		Cavia porcellus	0.0006	63		Pseudomonas rhizosphaerae	0.0003	23		Pseudomonas sp, GM67	0.0004	37		Pseudomonas mendocina	0.0014	158		Pseudomonas sp, CF150
	Pseudomonas rhodesiae	0.0005	70		Pteropus alecto	0.0003	35		Enterobius vermicularis	0.0007	110		Pseudomonas citronellolis	0.0169	2058		Pseudomonas parafulva	0.0173	2013		Pseudomonas trivialis	0.001	126		Hipposideros armiger	0.0015	250		Pseudomonas alkylphenolica	0.0003	35		Nicotiana tabacum	0.0006	65		Pseudomonas sp, LAB-08	0.0003	23		Pseudomonas japonica	0.0004	40		Pseudomonas rhodesiae	0.0014	161		Waddlia chondrophila
	Pseudomonas sp, RIT357	0.0005	73		Vicugna pacos	0.0003	34		Odocoileus virginianus	0.0007	105		Pseudoalteromonas agarivorans	0.0163	1978		Pseudomonas sp, ATCC 13867	0.017	1982		Pseudomonas psychrophila	0.001	130		Tursiops truncatus	0.0014	236		Pseudomonas cerasi	0.0003	36		Bos indicus	0.0005	48		Pseudomonas cremoricolorata	0.0003	25		Pseudomonas sp, LAB-08	0.0004	40		Microvirga aerilata	0.0014	163		Pseudomonas rhodesiae
	Waddlia chondrophila	0.0005	80		Pantholops hodgsonii	0.0003	44		Mustela putorius	0.0007	110		Pseudomonas sp, CF150	0.0158	1919		Pseudoalteromonas agarivorans	0.0169	1969		Pseudomonas sp, GM41(2012)	0.001	130		Panthera pardus	0.0014	235		Pseudomonas sp, GM17	0.0003	36		Mesocricetus auratus	0.0005	47		Pseudomonas sp, St29	0.0002	16		Pseudomonas sp, LAMO17WK12:I2	0.0004	37		Pseudomonas thermotolerans	0.0013	155		Pseudomonas sp, PAMC 25886
	Nocardia brevicatena	0.0005	70		Jaculus jaculus	0.0003	38		Nicotiana tabacum	0.0007	98		Pseudomonas sp, PAMC 26793	0.0149	1804		Pseudomonas japonica	0.0168	1951		Pseudomonas simiae	0.0009	118		Rousettus aegyptiacus	0.0013	205		Pseudomonas cremoricolorata	0.0003	37		Equus przewalskii	0.0005	52		Pseudomonas sp, BRG-100	0.0002	20		Pseudomonas sp, PAMC 25886	0.0004	37		Pseudomonas japonica	0.0012	143		Pseudomonas sp, CBZ-4
	Pseudomonas sp, CF150	0.0005	78		Nannospalax galili	0.0003	38		Rhinolophus sinicus	0.0007	107		Pseudomonas sp, 45MFCol3,1	0.0145	1759		Pseudomonas sp, 7SR1	0.0163	1893		Pseudomonas sp, CHM02	0.0009	112		Vigna angularis	0.0013	210		Pseudomonas sp, CF149	0.0003	40		Octodon degus	0.0005	51		Pseudomonas mendocina	0.0002	19		Pseudomonas citronellolis	0.0004	40		Pseudomonas sp, ATCC 13867	0.0012	135		Pseudomonas rhizosphaerae
	Pseudomonas alkylphenolica	0.0005	83		Balaenoptera acutorostrata	0.0003	34		Canis lupus	0.0006	87		Pseudomonas sp, 7SR1	0.0143	1734		Pseudomonas sp, VLB120	0.0146	1704		Pseudomonas sp, WCS374	0.0009	120		Felis catus	0.0011	182		Gordonia amicalis	0.0003	39		Meriones unguiculatus	0.0005	47		Nocardia brevicatena	0.0002	21		Pseudomonas sp, CBZ-4	0.0004	39		Pseudomonas sp, CF149	0.0012	141		Pseudomonas sp, GM50
	Pseudomonas sp, PAMC 26793	0.0005	71		Genicanthus semifasciatus	0.0002	27		Fukomys damarensis	0.0006	86		Pseudomonas sp, CFII68	0.0142	1730		Pseudomonas thivervalensis	0.0145	1685		Pseudomonas poae	0.0009	120		Ovis aries	0.0011	176		Pseudomonas sp, GM67	0.0003	43		Ursus maritimus	0.0005	52		Pseudomonas sp, TKP	0.0002	21		Pseudomonas rhizosphaerae	0.0004	39		Pseudomonas sp, BRG-100	0.0012	134		Pseudomonas sp, PAMC 26793
	Mycobacterium tuberculosis	0.0005	83		Camelus dromedarius	0.0002	22		Equus przewalskii	0.0005	72		gamma proteobacterium L18	0.0138	1675		Pseudomonas resinovorans	0.0142	1648		Pseudomonas savastanoi	0.0009	111		Chinchilla lanigera	0.001	167		Pseudomonas japonica	0.0003	36		Ailuropoda melanoleuca	0.0004	45		Pseudomonas amygdali	0.0002	14		Pseudomonas sp, GM102	0.0003	28		Escherichia coli	0.0012	138		Pseudomonas cremoricolorata
	Pseudomonas sp, CBZ-4	0.0005	74		Ceratotherium simum	0.0002	32		Bubalus bubalis	0.0005	71		Pseudomonas mendocina	0.0137	1664		Pseudomonas cedrina	0.014	1627		Pseudomonas vancouverensis	0.0008	101		Galeopterus variegatus	0.001	169		Pseudomonas sp, CHM02	0.0003	34		Carapus homei	0.0004	38		Enterobacteriaceae bacterium secondary endosymbiont of Mycopsylla fici	0.0002	18		Pseudomonas mendocina	0.0003	28		Pseudomonas sp, CBZ-4	0.0012	136		Pseudomonas mosselii
	Pseudomonas sp, PAMC 25886	0.0005	76		Apteryx australis	0.0002	31		Tachysurus fulvidraco	0.0005	71		Pseudomonas mosselii	0.0137	1658		Pseudomonas sp, Eur1 9,41	0.0138	1611		Pseudomonas gingeri	0.0008	103		Rhinolophus sinicus	0.001	162		Pseudomonas entomophila	0.0003	32		Apteryx australis	0.0004	38		Pseudomonas knackmussii	0.0002	18		Pseudomonas sp, MRSN12121	0.0003	28		Pseudomonas rhizosphaerae	0.0012	138		Pseudomonas sp, CF149
	Pseudomonas sp, TKP	0.0004	58		Mus pahari	0.0002	26		Dryadosaura nordestina	0.0005	75		Pseudomonas japonica	0.0137	1659		Pseudomonas nitroreducens	0.0133	1552		Pseudomonas sp, GM67	0.0008	107		Odocoileus virginianus	0.0009	151		Pseudomonas sp, GM60	0.0003	39		Marmota marmota	0.0004	46		Pseudomonas sp, GM102	0.0002	22		Nocardia brevicatena	0.0003	26		Pseudomonas sp, CFII68	0.0011	127		Paenibacillus alginolyticus
	Pseudomonas sp, BRG-100	0.0004	65		Orcinus orca	0.0002	24		Bos indicus	0.0004	62		Pseudomonas entomophila	0.0136	1648		Pseudomonas sp, BRG-100	0.0126	1471		Aster yellows phytoplasma	0.0008	107		Cavia porcellus	0.0009	140		Pseudomonas asplenii	0.0003	35		Antigone canadensis	0.0004	40		Pseudomonas parafulva	0.0002	17		Pseudomonas sp, CF149	0.0003	26		Pseudomonas lutea	0.0011	131		Pseudomonas sp, RIT357
	uncultured Streptococcus sp,	0.0004	64		Bos mutus	0.0002	30		Marmota marmota	0.0004	59		Cutibacterium acnes	0.0135	1638		Pseudomonas monteilii	0.0126	1463		Pseudomonas sp, GM33	0.0008	105		Manis javanica	0.0007	116		Pseudomonas sp, M47T1	0.0003	36		Neomonachus schauinslandi	0.0004	36		Pseudomonas poae	0.0002	18		Pseudomonas sp, 45MFCol3,1	0.0003	25		uncultured bacterium BD_contig00079	0.0011	127		Lactobacillus brevis
	Pseudomonas sp, VLB120	0.0004	65		Echinops telfairi	0.0002	22		Equus asinus	0.0004	59		Pseudomonas sp, GM17	0.0134	1627		Pseudomonas sp, URMO17WK12:I8	0.0126	1471		Pseudomonas sp, LAB-08	0.0008	96		Canis lupus	0.0006	102		Pseudomonas sp, PAMC 25886	0.0003	39		Myotis brandtii	0.0004	39		Saccharibacter sp, AM169	0.0002	14		Pseudomonas pseudoalcaligenes	0.0003	31		Pseudomonas sp, 7SR1	0.001	118		gamma proteobacterium L18
	Pseudomonas pseudoalcaligenes	0.0004	58		Erinaceus europaeus	0.0002	23		Mesocricetus auratus	0.0004	65		Acinetobacter johnsonii	0.0133	1618		Pseudomonas sp, MRSN12121	0.0123	1425		Pseudomonas cremoricolorata	0.0008	103		Antigone canadensis	0.0006	103		Pseudomonas citronellolis	0.0003	40		Jaculus jaculus	0.0004	40		Pseudomonas sp, GM67	0.0002	20		Pseudomonas sp, CF150	0.0003	31		gamma proteobacterium L18	0.001	118		Pseudomonas sp, BRG-100
	Pseudomonas sp, 7SR1	0.0004	61		Condylura cristata	0.0002	29		Antigone canadensis	0.0004	61		Pseudomonas sp, BRG-100	0.0133	1610		Pseudomonas knackmussii	0.0123	1436		Pseudomonas citronellolis	0.0008	97		Carapus homei	0.0006	95		Pseudomonas sp, GM18	0.0003	44		Miniopterus natalensis	0.0004	42		Pseudomonas sp, CHM02	0.0002	16		Pseudomonas alcaligenes	0.0003	27		Pseudomonas sp, CF150	0.001	117		Paracoccus sanguinis
	Pseudomonas citronellolis	0.0004	57		Enterobius vermicularis	0.0002	33		Neomonachus schauinslandi	0.0004	57		Pseudomonas parafulva	0.0129	1572		Pseudomonas fulva	0.0115	1343		Pseudomonas sp, TKP	0.0007	84		Mustela putorius	0.0006	93		uncultured Streptococcus sp,	0.0002	25		Dipodomys ordii	0.0004	38		Pseudomonas nitroreducens	0.0002	18		Pseudomonas sp, RIT357	0.0003	27		Pseudomonas alcaligenes	0.001	118		Pseudomonas sp, CFII68
	Pseudomonas rhizosphaerae	0.0004	68		Peromyscus maniculatus	0.0002	32		Meriones unguiculatus	0.0004	54		Xylella fastidiosa	0.0127	1547		Cutibacterium acnes	0.011	1278		Pseudomonas mucidolens	0.0007	94		Nicotiana tabacum	0.0006	104		Pseudomonas amygdali	0.0002	26		Myotis davidii	0.0004	40		Pseudomonas sp, ATCC 13867	0.0002	20		Waddlia chondrophila	0.0003	31		Campylobacter jejuni	0.001	111		Pseudomonas sp, CHM02
	Pseudomonas sp, CHM02	0.0004	69		Ochotona princeps	0.0002	32		Galaxias terenasus	0.0004	65		Pseudomonas sp, M47T1	0.0126	1533		Xylella fastidiosa	0.0109	1269		Pseudomonas alkylphenolica	0.0007	93		Fukomys damarensis	0.0006	103		Pseudomonas sp, URMO17WK12:I8	0.0002	20		Physeter catodon	0.0004	46		Pseudomonas sp, CF150	0.0002	22		Pseudomonas brenneri	0.0003	25		Pseudomonas entomophila	0.0009	99		Pseudomonas entomophila
	Enterobacteriaceae bacterium secondary endosymbiont of Mycopsylla fici	0.0003	39		Microtus ochrogaster	0.0002	22		Ceratotherium simum	0.0004	53		Pseudomonas sp, CF149	0.0126	1536		Pseudomonas asplenii	0.0108	1262		Pseudomonas sp, RIT357	0.0007	85		Marmota marmota	0.0005	85		Pseudomonas rhodesiae	0.0002	30		Enterobius vermicularis	0.0004	37		Pseudomonas thivervalensis	0.0002	18		Pseudomonas lutea	0.0003	27		Pseudomonas pseudoalcaligenes	0.0009	105		Pseudomonas cerasi
	Pseudomonas mosselii	0.0003	53		Hexamermis albicans	0.0002	23		Ailuropoda melanoleuca	0.0004	64		Pseudomonas thivervalensis	0.0119	1440		Pseudomonas thermotolerans	0.0105	1226		Streptococcus equi	0.0007	94		Equus przewalskii	0.0005	81		Pseudomonas parafulva	0.0002	22		Leptonychotes weddellii	0.0004	41		Pseudomonas sp, GM17	0.0002	14		Pseudomonas asplenii	0.0003	24		Pseudomonas thivervalensis	0.0009	107		Pseudomonas sp, GM17
	Pseudomonas parafulva	0.0003	45		Pteropus vampyrus	0.0002	29		Leptonychotes weddellii	0.0004	53		Pseudomonas nitroreducens	0.0119	1446		Pseudomonas taeanensis	0.0103	1195		Streptococcus infantarius	0.0007	86		Neomonachus schauinslandi	0.0005	77		Pseudomonas sp, GM102	0.0002	26		Crocidura grayi	0.0004	45		Escherichia coli	0.0002	17		Pseudomonas sp, M47T1	0.0003	29		Pseudomonas sp, GM17	0.0009	102		Escherichia coli
	Pseudomonas knackmussii	0.0003	40		Protopolystoma xenopodis	0.0002	26		Clariidae sp, JJW-2014	0.0004	55		Pseudomonas sp, ATCC 13867	0.0112	1361		Bordetella bronchiseptica	0.0103	1193		Pseudomonas sp, URMO17WK12:I11	0.0007	92		Leptonychotes weddellii	0.0005	81		Pseudomonas alcaligenes	0.0002	20		Ceratotherium simum	0.0003	35		Pseudomonas sp, Eur1 9,41	0.0002	17		Pseudomonas sp, ATCC 13867	0.0003	25		Pseudomonas sp, M47T1	0.0009	109		Pseudomonas sp, bs2935
	Pseudomonas thivervalensis	0.0003	39		Monodelphis domestica	0.0002	31		Ursus maritimus	0.0004	54		Pseudomonas alcaligenes	0.0111	1354		Pseudomonas sp, Ag1	0.0098	1139		Pseudomonas rhodesiae	0.0007	86		Physeter catodon	0.0005	74		Pseudomonas thivervalensis	0.0002	22		Bison bison	0.0003	30		Pseudomonas citronellolis	0.0002	20		Pseudomonas cedrina	0.0003	30		Pseudomonas sp, PAMC 26793	0.0009	101		Pseudomonas sp, URMO17WK12:I8
	gamma proteobacterium L18	0.0003	52		Camelus bactrianus	0.0001	17		Myotis brandtii	0.0004	65		Pseudomonas sp, VLB120	0.0106	1291		Pseudomonas sp, A214	0.0091	1058		Pseudomonas sp, GM50	0.0007	94		Wuchereria bancrofti	0.0005	77		gamma proteobacterium L18	0.0002	19		Equus asinus	0.0003	35		Pseudomonas sp, CBZ-4	0.0002	22		Neisseria polysaccharea	0.0002	18		Pseudomonas resinovorans	0.0009	104		Pseudomonas parafulva
	Pseudomonas sp, GM17	0.0003	53		Panthera tigris	0.0001	13		Nannospalax galili	0.0004	60		Pseudomonas sp, Eur1 9,41	0.0106	1289		Chlamydia psittaci	0.0087	1008		Pseudomonas sp, GR 6-02	0.0007	88		Galaxias terenasus	0.0004	61		Pseudomonas sp, BRG-100	0.0002	29		Tachysurus fulvidraco	0.0003	30		Pseudomonas lutea	0.0002	15		Pseudomonas parafulva	0.0002	21		Pseudomonas mosselii	0.0008	94		Pseudomonas lutea
	Pseudomonas mendocina	0.0003	48		Eptesicus fuscus	0.0001	10		Octodon degus	0.0004	67		bacterium IS425	0.0104	1263		Pseudomonas sp, BS-2016	0.0087	1007		Pseudomonas cerasi	0.0007	87		Ailuropoda melanoleuca	0.0004	61		Pseudomonas mendocina	0.0002	22		Erinaceus europaeus	0.0003	33		Pseudomonas sp, M47T1	0.0002	14		Pseudomonas knackmussii	0.0002	18		Pseudomonas parafulva	0.0008	91		Alcanivorax sp, N3-7A
	Pseudomonas sp, CF149	0.0003	44		Sterreria papuensis	0.0001	7		Equus caballus	0.0004	63		Acinetobacter baumannii	0.0103	1251		Pseudomonas sp, St29	0.0086	1000		Escherichia coli	0.0007	94		Bison bison	0.0004	64		Pseudomonas sp, PAMC 26793	0.0002	23		Galaxias terenasus	0.0003	32		Pseudomonas sp, GM50	0.0002	19		Pseudomonas sp, GM17	0.0002	19		Pseudomonas asplenii	0.0008	92		Pseudomonas sp, M47T1
	Pseudomonas sp, 45MFCol3,1	0.0003	48		Crocidura beatus	0.0001	7		Physeter catodon	0.0004	55		Acinetobacter lwoffii	0.0103	1248		Pseudomonas brenneri	0.0086	1002		Pseudomonas mendocina	0.0006	78		Bos indicus	0.0004	61		Xylella fastidiosa	0.0002	29		Ochotona princeps	0.0003	30		Pseudomonas savastanoi	0.0002	15		Escherichia coli	0.0002	20		Pseudomonas sp, 45MFCol3,1	0.0008	95		Neisseria polysaccharea
	Pseudomonas alcaligenes	0.0003	48		uncultured eukaryote	0.0001	17		Pteropus vampyrus	0.0003	39		Pseudomonas sp, URMO17WK12:I8	0.0098	1191		Pseudomonas sp, bs2935	0.0085	992		Pseudomonas amygdali	0.0006	83		Mesocricetus auratus	0.0004	65		Pseudomonas sp, VLB120	0.0002	28		Pteropus vampyrus	0.0003	28		Pseudomonas sp, PAMC 26793	0.0002	15		Pseudomonas sp, URMO17WK12:I8	0.0002	15		Pseudomonas sp, Eur1 9,41	0.0008	88		Pseudomonas knackmussii
	Pseudomonas lutea	0.0003	41		Loxodonta africana	0.0001	17		Acinonyx jubatus	0.0003	39		Pseudomonas fulva	0.0096	1168		Pseudomonas sp, P818	0.0085	986		Pseudomonas mosselii	0.0006	72		Clariidae sp, JJW-2014	0.0004	62		Pseudomonas sp, 45MFCol3,1	0.0002	27		Bubalus bubalis	0.0003	33		Paenibacillus alginolyticus	0.0001	13		Pseudomonas sp, BS-2016	0.0002	15		Pseudomonas taeanensis	0.0008	90		Pseudomonas sp, ATCC 13867
	Pseudomonas entomophila	0.0003	53		Porochilus argenteus x Neosilurus hyrtlii	0.0001	11		Bison bison	0.0003	44		Pseudomonas resinovorans	0.0096	1172		Pseudomonas tolaasii	0.0081	940		Pseudomonas sp, GM102	0.0006	71		Tachysurus fulvidraco	0.0004	61		Pseudomonas pseudoalcaligenes	0.0002	30		Protopolystoma xenopodis	0.0003	28		Lactobacillus brevis	0.0001	5		Pseudomonas extremorientalis	0.0002	14		Pseudomonas nitroreducens	0.0007	76		Xylella fastidiosa
	Pseudomonas asplenii	0.0003	40		Sorex araneus	0.0001	17		Pantholops hodgsonii	0.0003	40		Pseudomonas cedrina	0.0094	1137		Pseudomonas sp, BAY1663	0.0075	874		Staphylococcus capitis	0.0006	77		Dryadosaura nordestina	0.0004	65		Pseudomonas sp, CFII68	0.0002	27		Dasypus novemcinctus	0.0003	30		gamma proteobacterium L18	0.0001	13		Pseudomonas sp, St29	0.0002	22		Pseudomonas sp, St29	0.0007	84		Pseudomonas sp, St29
	Pseudomonas sp, M47T1	0.0003	45		Oryzias latipes	0.0001	8		Acratosaura mentalis	0.0003	51		Pseudomonas knackmussii	0.0088	1067		Lactobacillus rossiae	0.0073	844		Pseudomonas pseudoalcaligenes	0.0006	76		Equus caballus	0.0004	72		uncultured bacterium BD_contig00079	0.0002	20		Crocidura panayensis	0.0003	26		Pseudomonas sp, MRSN12121	0.0001	9		Pseudomonas sp, BRG-100	0.0002	18		Pseudomonas sp, URMO17WK12:I8	0.0007	81		Pseudomonas sp, MRSN12121
	Pseudomonas sp, ATCC 13867	0.0003	41		Phascolarctos cinereus	0.0001	11		Crocidura grayi	0.0003	52		Pseudomonas sp, A214	0.0086	1042		Klebsiella pneumoniae	0.0071	821		Streptococcus sp, oral taxon 058	0.0006	72		Meriones unguiculatus	0.0004	73		Pseudomonas taeanensis	0.0002	23		Clariidae sp, JJW-2014	0.0003	32		Massilia niastensis	0.0001	5		Pseudomonas entomophila	0.0002	19		Pseudomonas sp, A214	0.0007	77		Nocardia brevicatena
	Pseudomonas sp, CFII68	0.0003	41		Orycteropus afer	0.0001	20		Jaculus jaculus	0.0003	44		Chlamydia psittaci	0.0085	1027		Pseudomonas sp, GLE121	0.0069	801		Pseudomonas sp, LAMO17WK12:I2	0.0006	71		Ursus maritimus	0.0004	65		Pseudomonas fulva	0.0002	19		Acinonyx jubatus	0.0002	16		Pseudomonas sp, 313	0.0001	7		Pseudomonas nitroreducens	0.0002	15		Micrococcus luteus	0.0007	81		Janibacter hoylei
	Pseudomonas resinovorans	0.0003	50		Amietia delalandii	0.0001	9		Balaenoptera acutorostrata	0.0003	42		Pseudomonas taeanensis	0.0082	992		Pseudomonas oleovorans	0.0068	794		Streptococcus sp, SK643	0.0006	71		Myotis brandtii	0.0004	58		Pseudomonas sp, S9	0.0002	20		Panthera tigris	0.0002	20		Pseudomonas mosselii	0.0001	12		Pseudomonas sp, 7SR1	0.0002	21		Salmonella enterica	0.0007	84		Pseudomonas tolaasii
	uncultured bacterium BD_contig00079	0.0003	41		Chlamydomonas reinhardtii	0.0001	9		Dipodomys ordii	0.0003	44		Pseudomonas asplenii	0.008	977		Cycloclasticus pugetii	0.0068	788		Pseudomonas sp, GM60	0.0006	77		Octodon degus	0.0004	59		Pseudomonas lutea	0.0002	23		Encheliophis gracilis	0.0002	21		Legionella pneumophila	0.0001	7		Alcanivorax sp, N3-7A	0.0002	21		Streptococcus pneumoniae	0.0006	65		Pseudomonas fulva
	Gordonia amicalis	0.0003	43		Neophocaena asiaeorientalis	0.0001	8		Myotis davidii	0.0003	48		Pseudomonas brenneri	0.0076	924		Pseudomonas libanensis	0.0067	778		Pseudomonas sp, PAMC 25886	0.0006	75		Dipodomys ordii	0.0004	67		Pseudomonas sp, LAMO17WK12:I2	0.0002	27		Mus pahari	0.0002	20		Pseudomonas sp, CFII68	0.0001	11		Pseudomonas sp, A214	0.0002	21		Bacteroides fragilis	0.0006	67		Enhydrobacter aerosaccus
	Pseudomonas fulva	0.0003	48		Bathypectinura heros	0.0001	7		Diadumene lineata	0.0002	35		Klebsiella pneumoniae	0.0075	905		Achromobacter xylosoxidans	0.0067	785		Pseudomonas rhizosphaerae	0.0006	82		Enterobius vermicularis	0.0004	65		Pseudomonas nitroreducens	0.0002	22		Orcinus orca	0.0002	23		Acinetobacter oleivorans	0.0001	5		Pseudomonas sp, PAMC 26793	0.0002	20		Pseudomonas fulva	0.0006	72		Sphingomonas melonis
	Pseudomonas sp, CCOS 191	0.0002	24		Aphelocoma californica	0.0001	14		Encheliophis gracilis	0.0002	37		Pseudomonas sp, MRSN12121	0.0073	889		Pseudomonas sp, S9	0.0066	762		Streptococcus peroris	0.0005	68		Bubalus bubalis	0.0004	72		Pseudomonas sp, 7SR1	0.0002	19		Nannospalax galili	0.0002	24		Pseudomonas tolaasii	0.0001	7		Pseudomonas sp, VLB120	0.0002	16		Pseudomonas sp, ML96	0.0006	65		Pseudomonas alcaligenes
	Pseudomonas sp, BS-2016	0.0002	30		Chrysochloris asiatica	0.0001	17		Apteryx australis	0.0002	29		Acidihalobacter prosperus	0.0072	877		Pseudomonas sp, Lz4W	0.0065	756		gamma proteobacterium L18	0.0005	65		Peromyscus maniculatus	0.0003	51		Pseudomonas cedrina	0.0002	24		Balaenoptera acutorostrata	0.0002	20		Pseudomonas fulva	0.0001	11		Pseudomonas sp, Eur1 9,41	0.0002	14		Pseudomonas sp, VLB120	0.0006	66		Pseudomonas thivervalensis
	Legionella pneumophila	0.0002	29		Wuchereria bancrofti	0.0001	12		Mus pahari	0.0002	25		Pseudomonas sp, BS-2016	0.0071	860		Pseudomonas sp, Chol1	0.0064	744		Pseudomonas synxantha	0.0005	65		Ochotona princeps	0.0003	50		Pseudomonas sp, bs2935	0.0001	9		Dryadosaura nordestina	0.0002	22		Pseudomonas japonica	0.0001	13		Pseudomonas sp, CFII68	0.0002	20		Pseudomonas cedrina	0.0006	67		Pseudomonas sp, Ag1
	Neisseria polysaccharea	0.0002	35		Anolis rodriguezii	0.0001	12		Pteropus alecto	0.0002	25		Bordetella bronchiseptica	0.0071	868		Pseudomonas sp, ML96	0.0063	734		Pseudomonas japonica	0.0005	60		Pteropus vampyrus	0.0003	43		Pseudomonas sp, 313	0.0001	10		Sorex araneus	0.0002	17		Pseudomonas sp, S9	0.0001	8		Pseudomonas resinovorans	0.0002	16		Pseudomonas knackmussii	0.0005	60		Clostridium botulinum
	Pseudomonas sp, St29	0.0002	33		Camelus ferus	0.0001	11		Peromyscus maniculatus	0.0002	32		Pseudomonas sp, St29	0.0069	840		Pseudomonas donghuensis	0.0063	734		Pseudomonas yamanorum	0.0005	66		Vicugna pacos	0.0003	56		Acidovorax avenae	0.0001	7		Echinops telfairi	0.0002	17		Pseudomonas entomophila	0.0001	9		uncultured bacterium BD_contig00079	0.0002	14		Pseudomonas sp, P818	0.0005	55		Pseudomonas resinovorans
	Pseudomonas sp, Ag1	0.0002	30		Elephantulus edwardii	0.0001	14		Gastrodia flavilabella	0.0002	37		Staphylococcus epidermidis	0.0065	792		Pseudomonas extremorientalis	0.0062	718		Streptococcus dysgalactiae	0.0005	66		Acinonyx jubatus	0.0003	54		Pseudomonas thermotolerans	0.0001	18		Condylura cristata	0.0002	23		Pseudomonas sp, 7SR1	0.0001	9		Gordonia amicalis	0.0002	17		Pseudomonas sp, MRSN12121	0.0005	60		Gordonia amicalis
	Pseudomonas sp, MRSN12121	0.0002	29		Dasypus novemcinctus	0.0001	20		Ochotona princeps	0.0002	31		Pseudomonas thermotolerans	0.0064	777		Staphylococcus aureus	0.0062	720		Streptococcus sp, SK140	0.0005	68		Equus asinus	0.0003	42		Pseudomonas sp, HPB0071	0.0001	10		Orycteropus afer	0.0002	17		Pseudomonas sp, GLE121	0.0001	6		Pseudomonas taeanensis	0.0002	19		Lyngbya taylorii	0.0005	54		Pseudomonas taeanensis
	Pseudomonas sp, bs2935	0.0002	28		Crocidura panayensis	0.0001	19		Microtus ochrogaster	0.0002	26		Pseudomonas tolaasii	0.006	725		Pseudomonas sp, HPB0071	0.0062	722		Pseudomonas parafulva	0.0005	64		Ceratotherium simum	0.0003	44		Pseudomonas sp, CCOS 191	0.0001	7		Pteropus alecto	0.0002	20		Xylella fastidiosa	0.0001	11		Pseudomonas tolaasii	0.0002	14		Pseudomonas sp, bs2935	0.0005	54		Pseudomonas brenneri
	Xylella fastidiosa	0.0002	30		Mus caroli	0.0001	20		Hexamermis albicans	0.0002	34		Pseudomonas sp, S9	0.0058	703		Legionella pneumophila	0.0061	706		Saccharibacter sp, AM169	0.0005	63		Acratosaura mentalis	0.0003	47		Pseudomonas sp, BS-2016	0.0001	11		Peromyscus maniculatus	0.0002	23		Staphylococcus capitis	0.0001	8		Pseudomonas fulva	0.0002	17		Pectobacterium carotovorum	0.0005	61		Pseudomonas sp, A214
	Pseudomonas extremorientalis	0.0002	26		Carapus acus	0.0001	14		Vicugna pacos	0.0002	27		Pseudomonas sp, bs2935	0.0056	680		Acinetobacter oleivorans	0.0057	660		Pseudomonas lutea	0.0005	66		Crocidura grayi	0.0003	52		Pseudomonas mosselii	0.0001	17		Aphelocoma californica	0.0002	16		Pseudomonas sp, CF149	0.0001	9		Legionella pneumophila	0.0001	9		Alicycliphilus denitrificans	0.0005	59		Pseudomonas asplenii
	Pseudomonas monteilii	0.0002	32		Corticiaceae sp, AT2-1OI	0.0001	8		Protopolystoma xenopodis	0.0002	29		Lactococcus garvieae	0.0056	677		Pseudomonas sp, CFII64	0.0056	655		Pseudomonas sp, M47T1	0.0005	66		Nannospalax galili	0.0003	50		Pseudomonas sp, FGI182	0.0001	7		Microtus ochrogaster	0.0002	16		Pseudomonas sp, VLB120	0.0001	7		Serratia fonticola	0.0001	5		Mycobacterium tuberculosis	0.0005	60		Pseudomonas sp, VLB120
	Pseudomonas nitroreducens	0.0002	33		Odobenus rosmarus	0.0001	18		Genicanthus semifasciatus	0.0002	32		Pseudomonas extremorientalis	0.0053	644		Ralstonia solanacearum	0.0052	605		Pseudomonas sp, 45MFCol3,1	0.0005	65		Balaenoptera acutorostrata	0.0003	47		Legionella pneumophila	0.0001	11		Vicugna pacos	0.0002	25		Achromobacter xylosoxidans	0.0001	5		Burkholderia vietnamiensis	0.0001	5		Pseudomonas brenneri	0.0005	53		Pseudomonas sp, 45MFCol3,1
	Pseudomonas sp, A214	0.0002	28		Trichechus manatus	0	6		Panthera tigris	0.0002	37		Pseudomonas monteilii	0.0053	640		Bacillus aryabhattai	0.0052	606		Pseudomonas sp, CF150	0.0005	64		Miniopterus natalensis	0.0003	52		Pseudomonas knackmussii	0.0001	18		Pantholops hodgsonii	0.0002	24		Pseudomonas sp, Os17	0.0001	5		Candidatus Symbiobacter mobilis	0.0001	7		Streptococcus sanguinis	0.0004	44		Pseudomonas monteilii
	Pseudomonas sp, Lz4W	0.0002	29		Pseudanthias dispar	0	6		Dasypus novemcinctus	0.0002	27		Pseudomonas sp, Ag1	0.0052	628		Pseudomonas sp, CCOS 191	0.0052	610		Pseudomonas sp, GM17	0.0005	61		Condylura cristata	0.0003	42		Sphingobacteriaceae bacterium DW12	0.0001	8		Monodelphis domestica	0.0002	22		Pseudomonas sp, CFII64	0.0001	5		Thiomicrospira kuenenii	0.0001	9		Xylella fastidiosa	0.0004	43		Pseudomonas sp, Eur1 9,41
	Pseudomonas cedrina	0.0002	28		Clathria eccentrica	0	5		Monodelphis domestica	0.0002	35		Pseudomonas libanensis	0.0048	587		Acinetobacter baumannii	0.005	576		Pseudomonas sp, CBZ-4	0.0005	68		Pantholops hodgsonii	0.0003	44		Streptococcus mutans	0.0001	10		Acratosaura mentalis	0.0002	21		Tyzzerella nexilis	0.0001	7		Pseudomonas sp, CC6-YY-74	0.0001	7		Pseudomonas extremorientalis	0.0004	50		Pseudomonas cedrina
	Pseudomonas taeanensis	0.0002	32		Amolops mantzorum	0	5		Myotis lucifugus	0.0002	29		Pseudomonas sp, P818	0.0048	581		Pseudomonas sp, JY-Q	0.005	582		Paenibacillus sp, FSL R5-0912	0.0005	60		Monodelphis domestica	0.0003	54		Pseudomonas oleovorans	0.0001	8		Mus caroli	0.0002	24		Pseudomonas sp, 45MFCol3,1	0.0001	9		Halomonas sp, TG39a	0.0001	7		Pseudomonas sp, BS-2016	0.0004	42		Kocuria rhizophila
	Pseudomonas tolaasii	0.0002	25		Onuxodon fowleri	0	6		Odobenus rosmarus	0.0002	24		Escherichia vulneris	0.0048	586		gamma proteobacterium SCGC AAA300-D14	0.0049	575		Pseudomonas sp, MRSN12121	0.0004	53		Myotis lucifugus	0.0003	54		Desulfovibrio frigidus	0.0001	12		Myotis lucifugus	0.0002	23		Pseudomonas monteilii	0.0001	9		Pseudomonas sp, Chol1	0.0001	11		Clostridium botulinum	0.0004	41		Pseudomonas versuta
	Pseudomonas sp, Eur1 9,41	0.0002	30		Lipotes vexillifer	0	6		Sorex araneus	0.0002	27		Bacillus aryabhattai	0.0046	564		Vibrio parahaemolyticus	0.0048	556		Pseudomonas thermotolerans	0.0004	48		Jaculus jaculus	0.0003	50		Pseudomonas saudiphocaensis	0.0001	8		Elephantulus edwardii	0.0001	12		Streptococcus mutans	0.0001	7		Jeongeupia sp, USM3	0.0001	6		Pseudomonas libanensis	0.0004	41		Enterobacteriaceae bacterium secondary endosymbiont of Mycopsylla fici
	Pseudomonas sp, HPB0071	0.0001	8		Nannochloropsis gaditana	0	6		Bos mutus	0.0002	27		Legionella pneumophila	0.0046	560		Hahella chejuensis	0.0047	544		Streptococcus sanguinis	0.0004	54		Myotis davidii	0.0003	51		Pseudomonas sp, P818	0.0001	7		Camelus bactrianus	0.0001	6		Pseudomonas alcaligenes	0.0001	12		Pseudomonas sp, bs2935	0.0001	10		uncultured bacterium	0.0004	43		Pseudomonas sp, FGI182
	Pseudomonas sp, URMO17WK12:I8	0.0001	23		Lumbricillus pagenstecheri complex sp, A MJK-2016	0	6		Erinaceus europaeus	0.0002	33		Cycloclasticus pugetii	0.0045	543		Acinetobacter sp, P8-3-8	0.0046	534		Pseudomonas sp, CF149	0.0004	51		Pteropus alecto	0.0003	47		Pseudomonas xanthomarina	0.0001	9		Genicanthus semifasciatus	0.0001	14		Cutibacterium acnes	0.0001	11		Pseudomonas sp, 313	0.0001	6		Pseudomonas monteilii	0.0004	46		Pseudomonas sp, GLE121
	Vibrio parahaemolyticus	0.0001	8		Deveximentum indicium	0	5		Miniopterus natalensis	0.0002	31		Gemmata sp, SH-PL17	0.0043	519		Desulfovibrio frigidus	0.0045	529		Streptococcus sp, oral taxon 056	0.0004	47		Protopolystoma xenopodis	0.0003	51		Pseudomonas sp, St29	0.0001	16		Camelus dromedarius	0.0001	12		Pseudomonas sp, bs2935	0.0001	10		Pseudomonas sp, HPB0071	0.0001	8		Waddlia chondrophila	0.0004	44		Listeria monocytogenes
	Pseudomonas sp, ML96	0.0001	14						Condylura cristata	0.0002	27		Pseudomonas sp, Lz4W	0.0043	526		Hahella ganghwensis	0.0043	499		Pseudomonas sp, CFII68	0.0004	46		Genicanthus semifasciatus	0.0003	56		Pseudomonas sp, Ag1	0.0001	11		Eptesicus fuscus	0.0001	8		Pseudomonas sp, URMO17WK12:I8	0.0001	12		Pseudomonas sp, CCOS 191	0.0001	5		Pseudomonas sp, Ag1	0.0004	50		Staphylococcus capitis
	Candidatus Symbiobacter mobilis	0.0001	10						Crocidura beatus	0.0001	15		Pseudomonas sp, CCOS 191	0.004	489		Candidatus Symbiobacter mobilis	0.0042	489		Streptococcus cristatus	0.0004	48		Anolis rodriguezii	0.0002	30		Rhodomicrobium udaipurense	0.0001	9		Pseudanthias dispar	0.0001	6		Pseudomonas sp, BS-2016	0.0001	13		Enterobacteriaceae bacterium secondary endosymbiont of Mycopsylla fici	0.0001	11		Pseudomonas sp, Lz4W	0.0004	47		Pseudomonas extremorientalis
	Thiomicrospira kuenenii	0.0001	8						uncultured eukaryote	0.0001	14		Pseudomonas sp, BAY1663	0.0039	468		Arsenophonus nasoniae	0.0041	479		Streptococcus porci	0.0004	48		Hexamermis albicans	0.0002	29		Ensifer adhaerens	0.0001	8		uncultured eukaryote	0.0001	11		Pseudomonas cedrina	0.0001	5		Achromobacter xylosoxidans	0.0001	9		Tolumonas lignilytica	0.0004	46		Pseudomonas psychrotolerans
	Pseudomonas balearica	0.0001	11						Haemonchus placei	0.0001	10		bacterium LO393	0.0039	476		Sphingobacteriaceae bacterium DW12	0.0041	473		Pseudomonas entomophila	0.0004	56		Camelus ferus	0.0002	31		Halomonas sp, TG39a	0.0001	7		Loxodonta africana	0.0001	7		Pseudomonas resinovorans	0.0001	5		Staphylococcus capitis	0.0001	6		Pseudomonas sp, FGI182	0.0003	30		Pseudomonas pelagia
	Pseudomonas sp, Chol1	0.0001	19						Loxodonta africana	0.0001	11		Pseudomonas sp, Chol1	0.0039	478		Pseudomonas sp, FGI182	0.0041	481		Streptococcus gordonii	0.0004	48		Encheliophis gracilis	0.0002	35		Pseudomonas sp, MRSN12121	0.0001	12		Porochilus argenteus x Neosilurus hyrtlii	0.0001	7		uncultured bacterium BD_contig00079	0.0001	6		Hahella ganghwensis	0.0001	7		Pseudomonas sp, S9	0.0003	29		Paenibacillus curdlanolyticus
	Arsenophonus nasoniae	0.0001	9						Gallus gallus	0.0001	16		Pseudomonas sp, CFII64	0.0038	461		Enterobacter cloacae complex 'Hoffmann cluster III'	0.004	466		Streptococcus didelphis	0.0004	48		Apteryx australis	0.0002	34		Pseudomonas sp, Chol1	0.0001	15		Odobenus rosmarus	0.0001	13		Gordonia amicalis	0.0001	11		Piscirickettsia salmonis	0.0001	5		Atopobium vaginae	0.0003	35		Pseudomonas oleovorans
	Streptomyces sp, CFMR 7	0.0001	10						Orcinus orca	0.0001	18		Halomonas sp, TG39a	0.0036	435		Jeongeupia sp, USM3	0.004	462		Streptococcus sp, M143	0.0004	46		Mus pahari	0.0002	32		Enterobacter cloacae complex 'Hoffmann cluster III'	0.0001	7		Bos mutus	0.0001	13		Pseudomonas taeanensis	0.0001	5		Xenorhabdus bovienii	0.0001	6		Pseudomonas sp, JY-Q	0.0003	31		Pseudomonas sp, P818
	Jeongeupia sp, USM3	0.0001	16						Orycteropus afer	0.0001	8		Vibrio parahaemolyticus	0.0036	443		Pseudomonas sp, 313	0.004	465		Pseudomonas sp, VLB120	0.0004	51		Panthera tigris	0.0002	37		Aster yellows phytoplasma	0.0001	16		Chlamydomonas reinhardtii	0.0001	10		Pseudomonas brenneri	0.0001	6		Pseudomonas psychrotolerans	0.0001	5		Pseudomonas oleovorans	0.0003	40		Pseudomonas sp, HMP271
	Pseudomonas sp, 313	0.0001	10						Chlamydomonas reinhardtii	0.0001	20		Pseudomonas sp, ML96	0.0035	430		uncultured bacterium	0.0039	452		Pseudomonas alcaligenes	0.0004	53		uncultured eukaryote	0.0002	25		Pseudomonas sp, ATCC 13867	0.0001	13		Neophocaena asiaeorientalis	0.0001	6		Paenibacillus sp, TCA20	0.0001	7		Vibrio cholerae	0.0001	5		Lactobacillus brevis	0.0003	35		Candidatus Symbiobacter mobilis
	Acidovorax avenae	0.0001	10						Neophocaena asiaeorientalis	0.0001	9		Pseudomonas oleovorans	0.0035	429		Escherichia vulneris	0.0037	432		Ensifer adhaerens	0.0004	48		Dasypus novemcinctus	0.0002	40		Achromobacter xylosoxidans	0.0001	8		Lipotes vexillifer	0.0001	10		Escherichia vulneris	0.0001	5		Pseudomonas monteilii	0.0001	11		Pseudomonas sp, CCOS 191	0.0003	30		Pseudomonas sp, 313
	Pseudomonas thermotolerans	0.0001	23						Bathypectinura heros	0.0001	10		Hahella chejuensis	0.0035	422		Alcanivorax hongdengensis	0.0037	432		Pseudomonas cedrina	0.0004	53		Mus caroli	0.0002	33		Staphylococcus capitis	0.0001	15		Chrysochloris asiatica	0.0001	8		Pseudomonas asplenii	0.0001	9		Streptococcus mutans	0.0001	8		Legionella pneumophila	0.0003	34		Pseudomonas thermotolerans
	Bacillus aryabhattai	0.0001	15						Lipotes vexillifer	0.0001	17		uncultured bacterium SAT21-C11-2B	0.0034	416		Pseudomonas psychrotolerans	0.0036	422		Neisseria subflava	0.0004	52		Bos mutus	0.0002	32		Pseudomonas sp, CFII64	0.0001	12		Anolis rodriguezii	0.0001	6		Pseudomonas sp, A214	0.0001	10		Pseudomonas oleovorans	0.0001	11		Pseudomonas tolaasii	0.0003	36		Pseudomonas libanensis
	Staphylococcus capitis	0.0001	17						Solanum pennellii	0.0001	11		Staphylococcus aureus	0.0034	411		Salmonella enterica	0.0035	402		Paenibacillus sp, A9	0.0003	36		Erinaceus europaeus	0.0002	33		Pseudomonas extremorientalis	0.0001	14		Wuchereria bancrofti	0.0001	12		Massilia sp, WG5	0.0001	7		Pseudomonas saudiphocaensis	0.0001	6		Hahella chejuensis	0.0003	40		Paenibacillus darwinianus
	Pseudomonas sp, CFII64	0.0001	11						Aphelocoma californica	0.0001	20		Pseudomonas sp, HPB0071	0.0034	411		Staphylococcus epidermidis	0.0035	412		Bacillus safensis	0.0003	35		Chlamydomonas reinhardtii	0.0002	34		Cycloclasticus pugetii	0.0001	8		Hexamermis albicans	0.0001	13		Homo sapiens	98.1673	8859290		Pseudomonas sp, P818	0.0001	9		Desulfovibrio frigidus	0.0003	39		Taylorella equigenitalis
	Tolumonas lignilytica	0.0001	17						Chrysochloris asiatica	0.0001	14		Pseudomonas donghuensis	0.0034	412		Pseudomonas sp, H2	0.0034	401		Pseudomonas knackmussii	0.0003	43		Odobenus rosmarus	0.0002	37		Pseudomonas psychrotolerans	0.0001	12		Camelus ferus	0.0001	15		Mus musculus	0.0435	3924		Pseudomonas sp, HMP271	0.0001	5		Jeongeupia sp, USM3	0.0003	32		Saccharibacter sp, AM169
	Pseudomonas sp, P482	0.0001	8						Anolis rodriguezii	0.0001	8		Salmonella enterica	0.0032	391		Halomonas sp, TG39a	0.0034	398		Pseudomonas sp, ATCC 13867	0.0003	34		Aphelocoma californica	0.0002	26		Pseudomonas monteilii	0.0001	11		Deveximentum indicium	0.0001	7		Spirometra erinaceieuropaei	0.0081	735		Pseudomonas sp, ML96	0.0001	11		Mannheimia haemolytica	0.0003	39		Pseudomonas donghuensis
	Cycloclasticus pugetii	0.0001	18						Wuchereria bancrofti	0.0001	13		Pseudomonas sp, H2	0.0032	387		Pseudomonas saudiphocaensis	0.0033	386		Pseudomonas sp, St29	0.0003	38		Microtus ochrogaster	0.0002	36		Pseudomonas donghuensis	0.0001	8		Eufriesea mexicana	0.0001	7		Debaryomyces fabryi	0.0075	675		Lactobacillus brevis	0.0001	5		Pseudomonas sp, StFLB209	0.0003	29		Paenibacillus polymyxa
	Piscirickettsia salmonis	0.0001	12						Camelus ferus	0.0001	15		Pseudomonas sp, StFLB209	0.0031	376		Tolumonas lignilytica	0.0033	384		Pseudomonas sp, BRG-100	0.0003	35		Chrysochloris asiatica	0.0001	9		Pseudomonas resinovorans	0.0001	18		Carapus acus	0.0001	8		Sus scrofa	0.0066	598		Pseudomonas sp, Ag1	0.0001	13		Burkholderia pseudomallei	0.0003	29		uncultured bacterium
	Vibrio cholerae	0.0001	16						Elephantulus edwardii	0.0001	11		Rhodococcus opacus	0.0031	376		Pseudomonas sp, RL	0.0032	367		Pseudomonas nitroreducens	0.0003	32		Lumbricillus pagenstecheri complex sp, A MJK-2016	0.0001	13		Pseudomonas sp, DRA525	0.0001	7		Trichechus manatus	0	5		Capra hircus	0.004	364		uncultured Pseudomonas sp,	0.0001	5		Pseudomonas sp, BAY1663	0.0003	30		Pseudomonas sp, S9
	Streptococcus mutans	0.0001	17						Camelus bactrianus	0.0001	13		Alcanivorax nanhaiticus	0.0031	381		Bradyrhizobium lablabi	0.003	344		Pseudomonas sp, 7SR1	0.0003	38		Deveximentum indicium	0.0001	12		Neisseria subflava	0.0001	12		Haemonchus placei	0	5		Oryctolagus cuniculus	0.0034	305		Pseudomonas sp, S9	0.0001	6		Bacillus aryabhattai	0.0003	30		Pseudomonas nitroreducens
	Desulfovibrio frigidus	0.0001	20						Camelus dromedarius	0.0001	16		Alcanivorax hongdengensis	0.003	362		Massilia putida	0.0029	337		Streptococcus equinus	0.0003	38		Camelus bactrianus	0.0001	21		Pseudomonas tolaasii	0.0001	12		Kulikovia manchenkoi	0	5		Rattus norvegicus	0.0026	237		Escherichia vulneris	0.0001	5		Achromobacter xylosoxidans	0.0003	40		Paracoccus yeei
	Pseudomonas saudiphocaensis	0.0001	9						Crocidura panayensis	0.0001	17		bacterium IS420	0.003	369		Cupriavidus necator	0.0028	323		Pseudomonas sp, URMO17WK12:I8	0.0003	33		Pseudanthias dispar	0.0001	14		Hahella chejuensis	0.0001	9		Gallus gallus	0	5		Bos taurus	0.0025	225		Alicycliphilus denitrificans	0.0001	6		Cycloclasticus pugetii	0.0003	35		Pseudomonas alcaliphila
	Pseudomonas sp, P818	0.0001	16						Mus caroli	0.0001	20		Desulfovibrio frigidus	0.0029	351		Piscirickettsia salmonis	0.0027	316		Streptococcus minor	0.0003	33		Loxodonta africana	0.0001	24		uncultured bacterium	0.0001	14		Phascolarctos cinereus	0	5		Crocidura palawanensis	0.0023	207		Pseudomonas sp, BAY1663	0.0001	8		Pseudomonas oryzae	0.0003	36		Paenibacillus stellifer
	Bacillus azotoformans	0.0001	19						Aspergillus oryzae	0.0001	13		uncultured bacterium	0.0029	356		Pseudomonas sp, P482	0.0027	316		Taylorella equigenitalis	0.0003	43		Porochilus argenteus x Neosilurus hyrtlii	0.0001	14		Pseudomonas brenneri	0.0001	15						Heterocephalus glaber	0.0022	198		Pseudomonas sp, Lz4W	0.0001	7		Pseudomonas sp, DRA525	0.0003	33		Paenibacillus mucilaginosus
	Pseudomonas chloritidismutans	0.0001	9						Carapus acus	0.0001	10		Pseudomonas sp, FGI182	0.0029	356		Enterobacter cloacae	0.0025	288		Pseudomonas sp, A214	0.0003	32		Diplazium unilobum	0.0001	9		Burkholderia pseudomallei	0.0001	8						Ovis canadensis	0.0022	201		Bacillus aryabhattai	0.0001	5		Ketogulonicigenium vulgare	0.0002	28		Streptococcus mutans
	Escherichia vulneris	0.0001	16						Crocidura negrina	0.0001	12		Alicycliphilus denitrificans	0.0028	344		Gemmata sp, SH-PL17	0.0025	286		Pseudomonas asplenii	0.0003	32		Orcinus orca	0.0001	19		Pseudomonas sp, A214	0.0001	13						Vigna angularis	0.002	185		Xylella fastidiosa	0.0001	11		Burkholderia cenocepacia	0.0002	23		Desulfovibrio frigidus
	Acinetobacter baylyi	0.0001	12						Echinops telfairi	0.0001	11		Cyanothece sp, CCY0110	0.0028	346		Burkholderia vietnamiensis	0.0025	290		Pseudomonas sp, PAMC 26793	0.0003	43		Eptesicus fuscus	0.0001	17		Pseudomonas sp, Eur1 9,41	0.0001	10						Cricetulus griseus	0.0018	160		Roseburia inulinivorans	0.0001	5		Pseudomonas versuta	0.0002	23		Pseudomonas sp, ML96
	Alicycliphilus denitrificans	0.0001	12						Ornithorhynchus anatinus	0.0001	8		Acinetobacter oleivorans	0.0027	331		Shewanella baltica	0.0025	291		Pseudomonas monteilii	0.0003	36		Cyprinus carpio	0.0001	15		Lyngbya taylorii	0.0001	14						Ictidomys tridecemlineatus	0.0018	160		Lyngbya taylorii	0.0001	5		Neisseria polysaccharea	0.0002	25		Brevibacillus panacihumi
	Pseudomonas sp, JY-Q	0.0001	8						Clathria eccentrica	0	5		Pseudomonas sp, JY-Q	0.0027	327		Burkholderiales bacterium GJ-E10	0.0025	289		Pseudomonas thivervalensis	0.0003	44		Sorex araneus	0.0001	22		Pseudomonas libanensis	0.0001	10						Castor canadensis	0.0016	140		Microvirga ossetica	0.0001	5		Vibrio parahaemolyticus	0.0002	18		Ensifer adhaerens
	Endozoicomonas numazuensis	0.0001	9						Porochilus argenteus x Neosilurus hyrtlii	0	7		Aquimarina agarivorans	0.0027	323		Pseudomonas sp, StFLB209	0.0024	281		Pseudomonas sp, Eur1 9,41	0.0003	33		Echinops telfairi	0.0001	17		Saccharibacter sp, AM169	0.0001	10						Tursiops truncatus	0.0015	133		Saccharibacter sp, AM169	0.0001	8		Pseudomonas chloritidismutans	0.0002	20		Moraxella osloensis
	Pseudomonas sp, BAY1663	0.0001	12						Kulikovia manchenkoi	0	5		Serratia fonticola	0.0027	329		Pseudomonas chloritidismutans	0.0023	268		Streptococcus intermedius	0.0003	44		Onuxodon fowleri	0.0001	10		Taylorella equigenitalis	0.0001	12						Xenopus tropicalis	0.0015	132		Pseudomonas donghuensis	0.0001	8		Dyella japonica	0.0002	18		Janibacter indicus
	Aster yellows phytoplasma	0.0001	18						Boechera divaricarpa	0	5		Achromobacter xylosoxidans	0.0027	332		Burkholderia pseudomallei	0.0023	267		Pseudomonas resinovorans	0.0003	40		Phascolarctos cinereus	0.0001	13		Burkholderia cenocepacia	0	5						Tupaia chinensis	0.0014	129		Neisseria subflava	0.0001	12		Caldimonas manganoxidans	0.0002	19		Enterobacter cloacae complex 'Hoffmann cluster III'
	Pseudomonas sp, GLE121	0.0001	9						Nematostella vectensis	0	7		Tolumonas lignilytica	0.0027	333		Pseudomonas sp, Os17	0.0023	267		uncultured bacterium BD_contig00079	0.0003	41		Lipotes vexillifer	0.0001	24		Pseudomonas versuta	0	6						Panthera pardus	0.0013	116		Streptomyces venezuelae	0.0001	5		Listeria monocytogenes	0.0002	27		Jeongeupia sp, USM3
	Listeria monocytogenes	0.0001	8						Sarcophilus harrisii	0	5		Pseudomonas sp, GLE121	0.0027	322		Alcanivorax nanhaiticus	0.0023	267		Xylella fastidiosa	0.0002	24		Crocidura panayensis	0.0001	23		Vibrio parahaemolyticus	0	5						Ovis aries	0.0013	118		Pseudomonas sp, H2	0.0001	6		Pseudomonas psychrotolerans	0.0002	18		uncultured Streptococcus sp,
	Pseudomonas oryzae	0.0001	8						Tachysurus nitidus	0	5		Bartonella grahamii	0.0025	301		Pseudomonas sp, HMP271	0.0022	253		Streptococcus sp, NPS 308	0.0002	29		Paulinella micropora	0.0001	14		Serratia fonticola	0	5						Anguilla anguilla x Anguilla rostrata	0.0012	106		uncultured bacterium	0.0001	6		Pseudomonas pelagia	0.0002	18		Pseudomonas sp, HPB0071
	Pseudomonas libanensis	0.0001	11						Deveximentum indicium	0	6		Ralstonia solanacearum	0.0025	308		Xanthomonas fragariae	0.0021	246		Streptococcus orisratti	0.0002	25		Orycteropus afer	0.0001	20		Pseudomonas sp, ML96	0	5						Rousettus aegyptiacus	0.0012	111		Homo sapiens	97.7509	8792316		Pseudomonas sp, HMP271	0.0002	19		Pseudomonas sp, BS-2016
	Saccharibacter sp, AM169	0.0001	20						Aphelocoma californica x Aphelocoma woodhouseii	0	5		Pseudomonas oryzae	0.0025	306		Microvirga ossetica	0.002	236		Pseudomonas sp, P818	0.0002	23		Bathypectinura heros	0.0001	16		Kangiella aquimarina	0	6						Hipposideros armiger	0.0011	96		Mus musculus	0.0423	3804		Pseudomonas sp, Chol1	0.0002	24		Rhodovulum sulfidophilum
	Taylorella equigenitalis	0.0001	8						Eptesicus fuscus	0	7		uncultured Pseudomonas sp,	0.0025	307		Pseudomonas sp, CC6-YY-74	0.002	234		Jeotgalibaca sp, PTS2502	0.0002	22		Elephantulus edwardii	0.0001	15		Arsenophonus nasoniae	0	5						Felis catus	0.001	90		Debaryomyces fabryi	0.0076	680		Nocardia brevicatena	0.0002	28		Legionella pneumophila
	Pseudomonas sp, DRA525	0.0001	9						Eufriesea mexicana	0	6		Pseudomonas psychrotolerans	0.0025	304		Pseudomonas versuta	0.002	234		Pseudomonas tolaasii	0.0002	30		Camelus dromedarius	0.0001	24		Methylotenera mobilis	0	6						Chinchilla lanigera	0.0009	80		Sus scrofa	0.0073	656		Pseudomonas sp, 313	0.0002	25		Lyngbya taylorii
	Neisseria subflava	0.0001	20						Onuxodon fowleri	0	6		Enterobacter cloacae	0.0024	295		Pseudomonas sp, 25AGIII	0.0019	223		Pseudomonas fulva	0.0002	27		Trichechus manatus	0	7		Pseudomonas sp, Lz4W	0	5						Phytophthora sojae	0.0009	77		Spirometra erinaceieuropaei	0.0048	434		Pseudomonas sp, HPB0071	0.0002	20		uncultured bacterium BD_contig00079
	Hahella chejuensis	0.0001	13						Phascolarctos cinereus	0	7		Burkholderia vietnamiensis	0.0024	292		Cyanothece sp, CCY0110	0.0019	220		Pseudomonas sp, S9	0.0002	31		Priapulus caudatus	0	5		Bacillus aryabhattai	0	6						Odocoileus virginianus	0.0009	84		Capra hircus	0.0038	342		Pseudomonas donghuensis	0.0002	19		Massilia putida
	uncultured bacterium	0.0001	10										Mannheimia haemolytica	0.0024	290		uncultured Pseudomonas sp,	0.0019	223		Streptococcus salivarius	0.0002	24		Crocidura beatus	0	6		Hahella ganghwensis	0	5						Galeopterus variegatus	0.0008	71		Oryctolagus cuniculus	0.0034	310		uncultured Legionella sp,	0.0002	19		Escherichia vulneris
	Pseudomonas brenneri	0.0001	12										Helicobacter pylori	0.0024	297		Mannheimia haemolytica	0.0019	223		Streptococcus sinensis	0.0002	23		Anolis quaggulus	0	7		Tyzzerella nexilis	0	6						Manis javanica	0.0008	69		Bos taurus	0.0026	236		Enterobacter cloacae complex 'Hoffmann cluster III'	0.0002	28		Massilia sp, WG5
	Pseudomonas sp, TCU-HL1	0.0001	9										Piscirickettsia salmonis	0.0024	295		Pseudomonas sp, 1-7	0.0019	224		Pseudomonas sp, bs2935	0.0002	29		Cressa cretica	0	5		Piscirickettsia salmonis	0	5						Cavia porcellus	0.0008	70		Rattus norvegicus	0.0025	221		Arsenophonus nasoniae	0.0002	21		Alicycliphilus denitrificans
	Pseudomonas sp, S9	0.0001	23										Proteus mirabilis	0.0022	270		Proteus mirabilis	0.0019	221		Pseudomonas sp, CCOS 191	0.0002	24		Gallus gallus	0	8		Hymenobacter sp, APR13	0	6						Mustela putorius	0.0008	68		Ovis canadensis	0.0024	218		uncultured Pseudomonas sp,	0.0002	25		Pseudomonas sp, BAY1663
	Mannheimia haemolytica	0.0001	16										Arsenophonus nasoniae	0.0021	251		Acidovorax avenae	0.0019	224		Pseudomonas sp, BS-2016	0.0002	27		Dracunculus medinensis	0	7		Vibrio cholerae	0	5						Onchocerca flexuosa	0.0007	65		Heterocephalus glaber	0.0023	205		Pseudomonas sp, 25AGIII	0.0002	24		Pseudomonas sp, Lz4W
	Pseudomonas sp, StFLB209	0.0001	17										Cupriavidus necator	0.0021	261		Bordetella genomosp, 9	0.0019	219		Legionella pneumophila	0.0002	25		Sterreria papuensis	0	5		uncultured Legionella sp,	0	6						Rhinolophus sinicus	0.0007	64		Crocidura palawanensis	0.0023	206		Escherichia vulneris	0.0002	27		Bacillus aryabhattai
	Proteus hauseri	0.0001	15										Pseudomonas sp, Os17	0.0021	257		bacterium IS425	0.0018	206		Proteus hauseri	0.0002	23		Clathria eccentrica	0	7		Caldimonas manganoxidans	0	6						Carapus homei	0.0006	55		Vigna angularis	0.0022	197		Pseudomonas sp, CFII64	0.0002	21		Achromobacter xylosoxidans
	Lyngbya taylorii	0.0001	9										Sphingobacteriaceae bacterium DW12	0.0021	261		Stenotrophomonas rhizophila	0.0018	204		Lyngbya taylorii	0.0002	21		Maurolicus amethystinopunctatus	0	6		Escherichia vulneris	0	6						Canis lupus	0.0006	54		Cricetulus griseus	0.0018	163		Bartonella grahamii	0.0002	28		Pseudomonas sp, CFII64
	Yersinia pestis	0	6										Acinetobacter sp, NIPH 713	0.0021	249		Variovorax paradoxus	0.0018	204		Pseudomonas taeanensis	0.0002	28		Haemonchus placei	0	6		Acinetobacter baylyi	0	6						Enterobius vermicularis	0.0006	54		Tupaia chinensis	0.0017	151		Acidovorax sp, JS42	0.0002	19		Tolumonas lignilytica
	Bordetella genomosp, 9	0	7										Pseudomonas sp, DRA525	0.002	247		Pseudomonas oryzae	0.0018	204		Pseudomonas brenneri	0.0002	28		Afrixalus uluguruensis	0	8		Proteus hauseri	0	6						Nicotiana tabacum	0.0006	51		Castor canadensis	0.0017	154		Piscirickettsia salmonis	0.0002	25		Cycloclasticus pugetii
	Azoarcus olearius	0	5										Pseudomonas versuta	0.002	246		Stenotrophomonas maltophilia	0.0018	206		Streptococcus vestibularis	0.0002	29		Carapus acus	0	6		Homo sapiens	98.113	12383644						Fukomys damarensis	0.0006	55		Hipposideros armiger	0.0015	138		Colwellia psychrerythraea	0.0001	13		Herbaspirillum seropedicae
	Pseudomonas versuta	0	5										Thiomicrospira kuenenii	0.002	240		Bordetella avium	0.0018	211		Streptococcus entericus	0.0002	29		Oryzias latipes	0	7		Mus musculus	0.0486	6140						Bos indicus	0.0005	41		Ictidomys tridecemlineatus	0.0015	133		Aeromonas hydrophila	0.0001	11		Roseburia inulinivorans
	Polaromonas naphthalenivorans	0	5										gamma proteobacterium SCGC AAA300-D14	0.0019	235		Alicycliphilus denitrificans	0.0017	192		Pseudomonas sp, Ag1	0.0002	29		Neophocaena asiaeorientalis	0	5		Spirometra erinaceieuropaei	0.0241	3047						Mesocricetus auratus	0.0005	42		Tursiops truncatus	0.0014	124		Rhodopseudomonas palustris	0.0001	7		Brachymonas chironomi
	Sphingobacteriaceae bacterium DW12	0	5										Xenorhabdus bovienii	0.0019	228		Acinetobacter lwoffii	0.0017	201		Cutibacterium acnes	0.0002	21		Nematostella vectensis	0	6		Debaryomyces fabryi	0.0079	999						Equus przewalskii	0.0005	43		Anguilla anguilla x Anguilla rostrata	0.0013	118		Rubrivivax gelatinosus	0.0001	9		Burkholderia cenocepacia
	Pseudomonas sp, M30-35	0	7										Jeongeupia sp, USM3	0.0019	232		Micrococcus luteus	0.0017	201		Streptococcus sp, oral taxon 064	0.0002	22		Ornithorhynchus anatinus	0	6		Capra hircus	0.0072	904						Antigone canadensis	0.0005	41		Xenopus tropicalis	0.0013	120		Klebsiella michiganensis	0.0001	8		Xanthomonas fragariae
	Burkholderia sp, HB1	0	5										Pseudomonas sp, TCU-HL1	0.0019	225		Xenorhabdus bovienii	0.0017	199		Streptococcus urinalis	0.0001	11		Sinocyclocheilus anshuiensis	0	5		Sus scrofa	0.0064	809						Octodon degus	0.0005	43		Felis catus	0.0012	107		Burkholderia plantarii	0.0001	7		Burkholderia vietnamiensis
	Streptomyces hygroscopicus	0	6										Pseudomonas chloritidismutans	0.0018	223		Burkholderia cenocepacia	0.0017	202		Halomonas sp, TG39a	0.0001	11		Amietia delalandii	0	8		Oryctolagus cuniculus	0.0052	654						Physeter catodon	0.0005	41		Rousettus aegyptiacus	0.0012	106		Pseudomonas sp, M30-35	0.0001	17		Pseudomonas balearica
	Proteus mirabilis	0	5										Hahella ganghwensis	0.0018	216		Pseudomonas sp, DRA525	0.0016	190		Pseudomonas sp, Chol1	0.0001	12						Bos taurus	0.0038	484						Ursus maritimus	0.0005	45		Panthera pardus	0.0012	106		Serratia fonticola	0.0001	11		Hahella chejuensis
	Pseudomonas sp, PGA10	0	5										Pseudomonas sp, 25AGIII	0.0017	207		Sinorhizobium fredii	0.0016	190		Flexithrix dorotheae	0.0001	7						Rattus norvegicus	0.0034	434						Ailuropoda melanoleuca	0.0004	38		Phytophthora sojae	0.0011	99		Cardiobacterium hominis	0.0001	7		Paenibacillus sp, P1XP2
	Ensifer adhaerens	0	7										Burkholderia pseudomallei	0.0017	208		Citrobacter koseri	0.0016	191		Streptococcus massiliensis	0.0001	11						Crocidura palawanensis	0.0032	400						Marmota marmota	0.0004	32		Ovis aries	0.0011	99		Xanthomonas campestris	0.0001	9		Acinetobacter johnsonii
	Hydrogenophaga sp, LPB0072	0	6										Acidovorax avenae	0.0017	205		Streptomyces sp, CFMR 7	0.0016	182		Streptococcus marimammalium	0.0001	7						Vigna angularis	0.0032	402						Myotis davidii	0.0004	37		Odocoileus virginianus	0.0009	84		Pseudomonas sp, TCU-HL1	0.0001	13		Cupriavidus necator
	Halomonas sp, TG39a	0	5										Pseudomonas sp, HMP271	0.0017	209		Bordetella hinzii	0.0016	189		Burkholderia cenocepacia	0.0001	9						Heterocephalus glaber	0.0028	350						Meriones unguiculatus	0.0004	36		Chinchilla lanigera	0.0009	82		Citrobacter freundii	0.0001	13		Paenibacillus sp, JDR-2
	Enterobacter cloacae complex 'Hoffmann cluster III'	0	6										Pseudomonas balearica	0.0017	203		[Propionibacterium] humerusii	0.0016	181		Pseudomonas sp, FGI182	0.0001	17						Castor canadensis	0.0026	332						Lipotes vexillifer	0.0004	34		Mustela putorius	0.0009	83		Acinetobacter johnsonii	0.0001	8		Pseudomonas sp, H2
	Sphingobium sp, RAC03	0	6										Microcoleus sp, PCC 7113	0.0016	197		Acinetobacter baylyi	0.0015	174		Vibrio parahaemolyticus	0.0001	8						Onchocerca flexuosa	0.0026	334						Ochotona princeps	0.0004	33		Lipotes vexillifer	0.0008	68		Cupriavidus necator	0.0001	9		Burkholderiales bacterium GJ-E10
	Pseudomonas sp, Os17	0	5										Burkholderia cenocepacia	0.0016	189		Sphingopyxis granuli	0.0015	169		Pseudomonas sp, M30-35	0.0001	15						Anguilla anguilla x Anguilla rostrata	0.0026	325						Myotis brandtii	0.0004	34		Onchocerca flexuosa	0.0008	71		Endozoicomonas numazuensis	0.0001	6		Massilia timonae
	Hahella ganghwensis	0	5										Acinetobacter baylyi	0.0015	177		Leptothrix cholodnii	0.0015	177		Pseudomonas sp, GLE121	0.0001	15						Phytophthora sojae	0.0023	290						Ceratotherium simum	0.0003	29		Manis javanica	0.0008	70		Microcoleus sp, PCC 7113	0.0001	6		Burkholderia pseudomallei
	Bartonella grahamii	0	5										Pseudomonas saudiphocaensis	0.0015	177		Hymenobacter sp, APR13	0.0015	178		Listeria monocytogenes	0.0001	12						Tupaia chinensis	0.0023	289						Bison bison	0.0003	25		Canis lupus	0.0007	61		Pseudomonas sp, GLE121	0.0001	16		Hymenobacter sp, APR13
	Tyzzerella nexilis	0	6										Candidatus Symbiobacter mobilis	0.0015	188		Xenorhabdus nematophila	0.0015	178		Hahella ganghwensis	0.0001	10						Ovis canadensis	0.0021	260						Equus asinus	0.0003	23		Nicotiana tabacum	0.0007	66		Hydrogenophaga sp, PBC	0.0001	10		Homo sapiens
	Xenorhabdus bovienii	0	7										Castellaniella defragrans	0.0015	182		Serratia liquefaciens	0.0015	176		Pseudomonas extremorientalis	0.0001	10						Ictidomys tridecemlineatus	0.0019	242						Neomonachus schauinslandi	0.0003	31		Rhinolophus sinicus	0.0007	64		Collimonas pratensis	0.0001	11		Mus musculus
	Pseudomonas psychrotolerans	0	6										Pseudomonas alcaliphila	0.0015	184		Pseudomonas balearica	0.0015	174		Pseudomonas sp, P482	0.0001	9						Cricetulus griseus	0.0018	222						Dryadosaura nordestina	0.0003	30		Cavia porcellus	0.0006	58		Serratia liquefaciens	0.0001	12		Debaryomyces fabryi
	Pseudomonas sp, 1-7	0	5										Pseudomonas sp, P482	0.0015	187		Pseudomonas xanthomarina	0.0014	158		Pseudomonas psychrotolerans	0.0001	13						Hipposideros armiger	0.0017	209						Miniopterus natalensis	0.0003	29		Galeopterus variegatus	0.0006	52		Staphylococcus capitis	0.0001	13		Sus scrofa
	Pseudomonas oleovorans	0	6										Pseudomonas sp, M30-35	0.0015	180		Cardiobacterium hominis	0.0014	166		Pseudomonas oleovorans	0.0001	11						Tursiops truncatus	0.0016	201						Dipodomys ordii	0.0003	30		Carapus homei	0.0005	42		uncultured Thiomicrospira sp,	0.0001	11		Capra hircus
	Ochrobactrum sp, EGD-AQ16	0	6										Vibrio cholerae	0.0014	165		uncultured Thiomicrospira sp,	0.0014	168		Pseudomonas saudiphocaensis	0.0001	17						Wuchereria bancrofti	0.0015	191						Equus caballus	0.0003	29		Equus przewalskii	0.0005	48		Hahella ganghwensis	0.0001	13		Spirometra erinaceieuropaei
	Pseudomonas xanthomarina	0	5										Sulfurospirillum arcachonense	0.0014	170		Bacteroides fragilis	0.0014	161		Streptococcus ferus	0.0001	9						Panthera pardus	0.0013	167						Peromyscus maniculatus	0.0003	28		Antigone canadensis	0.0005	46		Pseudomonas sp, P482	0.0001	9		Oryctolagus cuniculus
	Pseudomonas sp, 25AGIII	0	5										Pseudomonas sp, 1-7	0.0014	173		Pseudomonas sp, M30-35	0.0014	165		Pseudomonas sp, HMP271	0.0001	11						Rousettus aegyptiacus	0.0013	166						Galaxias terenasus	0.0003	26		Dipodomys ordii	0.0005	42		Lactococcus lactis	0.0001	10		Rattus norvegicus
	Caldimonas manganoxidans	0	5										Halomonas sp, 1513	0.0014	172		Novosphingobium aromaticivorans	0.0013	154		Streptococcus sp, VT 162	0.0001	16						Ovis aries	0.0013	163						Pteropus vampyrus	0.0003	31		Equus caballus	0.0005	42		Serratia odorifera	0.0001	7		Bos taurus
	Cupriavidus necator	0	5										Pseudomonas sp, CC6-YY-74	0.0013	163		Bartonella grahamii	0.0013	150		Candidatus Symbiobacter mobilis	0.0001	11						Antigone canadensis	0.0012	151						Bubalus bubalis	0.0003	31		Leptonychotes weddellii	0.0005	45		Enterobacter sp, 638	0.0001	10		Crocidura palawanensis
	Methylotenera mobilis	0	7										Massilia putida	0.0013	156		uncultured Legionella sp,	0.0013	148		Streptococcus sp, SR1	0.0001	14						Felis catus	0.0011	143						Genicanthus semifasciatus	0.0003	25		Fukomys damarensis	0.0005	47		Betaproteobacteria bacterium MOLA814	0.0001	7		Heterocephalus glaber
	Thauera humireducens	0	7										Hymenobacter sp, APR13	0.0013	162		Pseudomonas sp, 6,7	0.0013	155		Pseudomonas donghuensis	0.0001	18						Chinchilla lanigera	0.001	123						Nannospalax galili	0.0003	27		Bos indicus	0.0004	37		Pseudomonas capeferrum	0.0001	12		Ovis canadensis
	Pseudomonas donghuensis	0	7										Citrobacter freundii	0.0013	161		Methylotenera mobilis	0.0013	152		Streptococcus merionis	0.0001	18						Xenopus tropicalis	0.001	126						Tachysurus fulvidraco	0.0003	25		Marmota marmota	0.0004	33		Pseudomonas saudiphocaensis	0.0001	13		Ictidomys tridecemlineatus
	Paenibacillus bovis	0	5										Microvirga ossetica	0.0012	146		Citrobacter freundii	0.0013	153		Hahella chejuensis	0.0001	12						Galaxias terenasus	0.0009	114						Balaenoptera acutorostrata	0.0003	27		Neomonachus schauinslandi	0.0004	32		Burkholderia vietnamiensis	0.0001	9		Tupaia chinensis
	Photorhabdus asymbiotica	0	6										Collimonas fungivorans	0.0012	147		Brachymonas chironomi	0.0012	139		Streptococcus sp, oral taxon 431	0.0001	10						Odocoileus virginianus	0.0008	101						Leptonychotes weddellii	0.0003	29		Meriones unguiculatus	0.0004	35		Candidatus Symbiobacter mobilis	0.0001	16		Castor canadensis
	Acinetobacter oleivorans	0	6										Sphingobium sp, RAC03	0.0012	145		Listeria monocytogenes	0.0012	145		Streptococcus sp, HSISS2	0.0001	7						Carapus homei	0.0008	106						Acratosaura mentalis	0.0003	23		Enterobius vermicularis	0.0004	33		Methylomonas denitrificans	0.0001	7		Vigna angularis
	Bordetella hinzii	0	5										Pseudomonas pelagia	0.0012	149		Acinetobacter sp, CIP 102136	0.0012	141		Streptococcus pseudoporcinus	0.0001	7						Lipotes vexillifer	0.0007	93						Crocidura grayi	0.0003	31		Galaxias terenasus	0.0004	38		Thauera sp, MZ1T	0.0001	12		Cricetulus griseus
	Bosea vaviloviae	0	6										Flexithrix dorotheae	0.0012	142		Pseudomonas sp, LPH1	0.0012	140		Pseudomonas sp, JY-Q	0.0001	8						Canis lupus	0.0007	87						Myotis lucifugus	0.0003	28		Bubalus bubalis	0.0004	39		Bradyrhizobium lablabi	0.0001	7		Panthera pardus
	Moraxella boevrei	0	5										Xanthomonas albilineans	0.0011	132		Xanthomonas campestris	0.0012	135		Enterobacter cloacae complex 'Hoffmann cluster III'	0.0001	14						Rhinolophus sinicus	0.0007	94						Dasypus novemcinctus	0.0003	24		Pantholops hodgsonii	0.0004	33		Xanthomonas citri	0.0001	10		Hipposideros armiger
	Xanthomonas campestris	0	5										Parvularcula bermudensis	0.0011	128		Streptococcus pneumoniae	0.0012	144		Jeongeupia sp, USM3	0.0001	8						Mustela putorius	0.0007	86						Apteryx australis	0.0002	20		Crocidura grayi	0.0004	32		Halomonas sp, TG39a	0.0001	13		Xenopus tropicalis
	uncultured Pseudomonas sp,	0	5										Listeria monocytogenes	0.0011	131		Janthinobacterium sp, 1_2014MBL_MicDiv	0.0011	133		Streptococcus hyovaginalis	0.0001	19						Acratosaura mentalis	0.0007	83						Mus pahari	0.0002	14		Jaculus jaculus	0.0004	32		Variovorax paradoxus	0.0001	8		Ovis aries
	Roseburia inulinivorans	0	7										Vibrio vulnificus	0.0011	132		uncultured bacterium SAT21-C11-2B	0.0011	127		Streptococcus sp, CM6	0.0001	8						Clariidae sp, JJW-2014	0.0007	83						Orcinus orca	0.0002	16		Octodon degus	0.0004	34		Bordetella avium	0.0001	17		Tursiops truncatus
	Bradyrhizobium japonicum	0	6										Pseudomonas sp, 313	0.0011	134		Ralstonia sp, AU12-08	0.0011	129		Streptococcus parauberis	0.0001	15						Manis javanica	0.0007	89						Sorex araneus	0.0002	19		Equus asinus	0.0003	28		Pseudomonas balearica	0.0001	9		Onchocerca flexuosa
	Homo sapiens	97.8465	15010081										Acinetobacter schindleri	0.001	123		Aquimarina agarivorans	0.0011	124		Pseudomonas sp, HPB0071	0.0001	9						Equus caballus	0.0006	70						Bos mutus	0.0002	17		Mesocricetus auratus	0.0003	23		bacterium	0.0001	7		Anguilla anguilla x Anguilla rostrata
	Mus musculus	0.0476	7309										Methylotenera mobilis	0.001	121		Lactococcus garvieae	0.0011	131		Streptococcus caballi	0.0001	7						Equus przewalskii	0.0006	75						Erinaceus europaeus	0.0002	20		Peromyscus maniculatus	0.0003	28		Streptomyces sp, CFMR 7	0.0001	8		Odocoileus virginianus
	Spirometra erinaceieuropaei	0.0447	6850										Serratia marcescens	0.001	120		Thiomicrospira kuenenii	0.0011	129		gamma proteobacterium SCGC AAA300-D14	0.0001	18						Galeopterus variegatus	0.0006	76						Condylura cristata	0.0002	18		Ochotona princeps	0.0003	29		Acidovorax ebreus	0.0001	6		Rousettus aegyptiacus
	Debaryomyces fabryi	0.0083	1266										Bordetella genomosp, 9	0.001	116		Bradyrhizobium japonicum	0.0011	128		Sphingobacteriaceae bacterium DW12	0.0001	9						Dryadosaura nordestina	0.0006	82						Chlamydomonas reinhardtii	0.0002	14		Pteropus vampyrus	0.0003	27		Flexithrix dorotheae	0.0001	8		Chinchilla lanigera
	Capra hircus	0.0068	1039										Brachymonas chironomi	0.0009	114		Bosea vaviloviae	0.001	111		Clostridium botulinum	0.0001	10						Fukomys damarensis	0.0006	80						Pteropus alecto	0.0002	17		Vicugna pacos	0.0003	24		Serratia plymuthica	0.0001	15		Felis catus
	Sus scrofa	0.0067	1022										Burkholderia sp, HB1	0.0009	111		Ensifer adhaerens	0.001	116		Xenorhabdus nematophila	0.0001	11						Myotis brandtii	0.0006	71						Aphelocoma californica	0.0002	17		Acinonyx jubatus	0.0003	30		Pseudomonas sp, MT-1	0.0001	15		Phytophthora sojae
	Oryctolagus cuniculus	0.0049	754										Stenotrophomonas rhizophila	0.0009	113		Paenibacillus bovis	0.001	115		Pseudomonas libanensis	0.0001	8						Cavia porcellus	0.0006	78						Camelus ferus	0.0002	21		Ceratotherium simum	0.0003	24		Pseudomonas sp, 2_1_26	0.0001	6		Lipotes vexillifer
	Bos taurus	0.0041	622										Microvirga aerilata	0.0009	115		Ralstonia pickettii	0.001	117		Pseudomonas sp, H2	0.0001	15						Meriones unguiculatus	0.0005	65						Vicugna pacos	0.0002	21		Ailuropoda melanoleuca	0.0003	28		Bacillus safensis	0.0001	7		Cavia porcellus
	Vigna angularis	0.0033	509										uncultured Legionella sp,	0.0009	104		Geomicrobium sp, JCM 19055	0.001	111		uncultured Pseudomonas sp,	0.0001	7						Ailuropoda melanoleuca	0.0005	61						Acinonyx jubatus	0.0002	22		Myotis davidii	0.0003	23		Pseudomonas sp, G	0.0001	11		Rhinolophus sinicus
	Rattus norvegicus	0.0031	471										Endozoicomonas numazuensis	0.0009	104		Serratia fonticola	0.001	113		Mannheimia haemolytica	0.0001	7						Encheliophis gracilis	0.0005	59						Jaculus jaculus	0.0002	18		Physeter catodon	0.0003	27		Stenotrophomonas rhizophila	0.0001	14		Canis lupus
	Crocidura palawanensis	0.0029	450										Variovorax paradoxus	0.0009	114		Pseudomonas oryzihabitans	0.001	112		Pseudomonas sp, StFLB209	0.0001	9						Marmota marmota	0.0005	58						Odobenus rosmarus	0.0002	18		Acratosaura mentalis	0.0003	25		Halomonas sp, 1513	0.0001	15		Mustela putorius
	Heterocephalus glaber	0.0028	436										Azoarcus olearius	0.0009	106		Alcanivorax dieselolei	0.001	118		Streptococcus sp, F0442	0.0001	7						Leptonychotes weddellii	0.0005	58						Clariidae sp, JJW-2014	0.0002	22		Clariidae sp, JJW-2014	0.0003	24		gamma proteobacterium SCGC AAA300-D14	0.0001	14		Fukomys damarensis
	Anguilla anguilla x Anguilla rostrata	0.0027	412										Xanthomonas campestris	0.0009	111		Pseudomonas sp, TCU-HL1	0.001	116		Escherichia vulneris	0.0001	19						Tachysurus fulvidraco	0.0005	62						Mus caroli	0.0002	15		Ursus maritimus	0.0003	31		Mesorhizobium ciceri	0.0001	6		Galeopterus variegatus
	Tupaia chinensis	0.0027	415										Arsenophonus endosymbiont of Nilaparvata lugens	0.0009	109		Serratia proteamaculans	0.0009	102		Burkholderia pseudomallei	0.0001	10						Genicanthus semifasciatus	0.0005	65						Pantholops hodgsonii	0.0002	20		Myotis lucifugus	0.0003	23		Sphingobacteriaceae bacterium DW12	0.0001	14		Manis javanica
	Castor canadensis	0.0026	392										Bradyrhizobium lablabi	0.0009	109		Pandoraea pnomenusa	0.0009	107		Acinetobacter baylyi	0.0001	7						Peromyscus maniculatus	0.0004	51						Monodelphis domestica	0.0002	19		Myotis brandtii	0.0003	28		Pseudomonas sp, LPH1	0.0001	13		Mesocricetus auratus
	Phytophthora sojae	0.002	301										Pseudomonas capeferrum	0.0008	93		Lysobacter gummosus	0.0009	110		Alicycliphilus denitrificans	0.0001	11						Equus asinus	0.0004	55						Trichechus manatus	0.0001	9		Tachysurus fulvidraco	0.0003	25		Xenorhabdus nematophila	0.0001	8		Equus przewalskii
	Ovis canadensis	0.002	312										Ketogulonicigenium vulgare	0.0008	94		Salinispora tropica	0.0009	102		Pseudomonas sp, BAY1663	0.0001	18						Bos indicus	0.0004	50						Eptesicus fuscus	0.0001	8		Nannospalax galili	0.0003	31		Taylorella equigenitalis	0.0001	14		Equus caballus
	Cricetulus griseus	0.0018	282										Acinetobacter ursingii	0.0008	96		Serratia marcescens	0.0009	107		Pseudomonas sp, Lz4W	0.0001	10						Haemonchus placei	0.0004	46						uncultured eukaryote	0.0001	8		Balaenoptera acutorostrata	0.0003	27		Saccharibacter sp, AM169	0.0001	8		Meriones unguiculatus
	Hipposideros armiger	0.0017	255										Stenotrophomonas maltophilia	0.0008	94		Flexithrix dorotheae	0.0009	101		Bacillus aryabhattai	0.0001	7						Neomonachus schauinslandi	0.0004	56						Encheliophis gracilis	0.0001	10		Dryadosaura nordestina	0.0003	24		Paenibacillus bovis	0.0001	7		Enterobius vermicularis
	Ictidomys tridecemlineatus	0.0017	262										Massilia timonae	0.0008	94		Pseudomonas sp, MT-1	0.0009	103		Achromobacter xylosoxidans	0.0001	12						Monodelphis domestica	0.0004	54						Loxodonta africana	0.0001	10		Erinaceus europaeus	0.0003	23		Acinetobacter oleivorans	0.0001	14		Leptonychotes weddellii
	Antigone canadensis	0.0014	220										Leptothrix cholodnii	0.0008	93		Ralstonia mannitolilytica	0.0008	98		Pseudomonas sp, Os17	0.0001	8						Ursus maritimus	0.0004	48						Haemonchus placei	0.0001	6		Miniopterus natalensis	0.0003	25		Bordetella hinzii	0.0001	9		Nicotiana tabacum
	Ovis aries	0.0014	215										Agrobacterium vitis	0.0008	102		Cupriavidus sp, HMR-1	0.0008	88		Pseudomonas sp, CFII64	0.0001	15						Octodon degus	0.0004	45						Porochilus argenteus x Neosilurus hyrtlii	0.0001	8		Apteryx australis	0.0002	16		Serratia marcescens	0.0001	11		Carapus homei
	Panthera pardus	0.0013	207										Aeromonas salmonicida	0.0008	100		Campylobacter cuniculorum	0.0008	96		Tolumonas lignilytica	0.0001	8						Bubalus bubalis	0.0004	49						Physcomitrella patens	0.0001	5		Mus pahari	0.0002	16		Serratia ficaria	0.0001	10		Marmota marmota
	Wuchereria bancrofti	0.0013	197										Cardiobacterium hominis	0.0008	94		Rhizobium leguminosarum	0.0008	90		Streptococcus constellatus	0.0001	10						Miniopterus natalensis	0.0003	36						Gallus gallus	0.0001	7		Camelus ferus	0.0002	14		Pseudomonas sp, 19-rlim	0.0001	6		Equus asinus
	Tursiops truncatus	0.0013	202										uncultured Thiomicrospira sp,	0.0008	95		Variovorax sp, HW608	0.0008	91		Cycloclasticus pugetii	0.0001	19						Condylura cristata	0.0003	40						Crocidura negrina	0.0001	6		Panthera tigris	0.0002	20		Amycolatopsis lurida	0.0001	7		Antigone canadensis
	Felis catus	0.0012	177										Xanthomonas citri	0.0008	102		Altererythrobacter sp, C9-11	0.0008	89		Piscirickettsia salmonis	0.0001	10						Physeter catodon	0.0003	44						Ornithorhynchus anatinus	0.0001	12		Bison bison	0.0002	21		Hymenobacter sp, APR13	0.0001	15		Neomonachus schauinslandi
	Onchocerca flexuosa	0.0012	177										Enterobacteriaceae bacterium secondary endosymbiont of Mycopsylla fici	0.0008	100		Acinetobacter johnsonii	0.0008	92		Xenorhabdus bovienii	0.0001	11						Pteropus vampyrus	0.0003	34						Echinops telfairi	0.0001	9		Encheliophis gracilis	0.0002	16		Vibrio cholerae	0.0001	8		Physeter catodon
	Rousettus aegyptiacus	0.001	151										Novosphingobium aromaticivorans	0.0007	90		Burkholderia multivorans	0.0008	95		Hymenobacter sp, APR13	0.0001	7						Vicugna pacos	0.0003	34						Orycteropus afer	0.0001	11		Condylura cristata	0.0002	20		Pseudomonas xanthomarina	0.0001	12		Galaxias terenasus
	Rhinolophus sinicus	0.0009	131										Pseudomonas saudimassiliensis	0.0007	88		Pseudomonas sp, 46	0.0008	93		Vibrio cholerae	0.0001	9						Acinonyx jubatus	0.0003	42						Amietia delalandii	0.0001	8		Dasypus novemcinctus	0.0002	19		Proteus mirabilis	0.0001	7		Pteropus vampyrus
	Galaxias terenasus	0.0009	135										Acinetobacter haemolyticus	0.0007	84		[Polyangium] brachysporum	0.0008	97		Desulfovibrio frigidus	0.0001	18						Ceratotherium simum	0.0003	32						Neophocaena asiaeorientalis	0.0001	7		Monodelphis domestica	0.0002	21		Ensifer adhaerens	0.0001	6		Bubalus bubalis
	Odocoileus virginianus	0.0009	141										Acinetobacter junii	0.0007	82		Fluviicola sp, RIFCSPHIGHO2_02_FULL_43_260	0.0008	94		Caldalkalibacillus thermarum	0.0001	12						Bison bison	0.0003	41						Bathypectinura heros	0.0001	6		Echinops telfairi	0.0002	18		Thiomicrospira kuenenii	0.0001	12		Crocidura grayi
	Xenopus tropicalis	0.0009	138										Thiomonas intermedia	0.0007	79		Pseudomonas pelagia	0.0008	89		Burkholderia sp, HB1	0.0001	7						Mesocricetus auratus	0.0003	36						Wuchereria bancrofti	0.0001	13		uncultured eukaryote	0.0001	8		Dickeya zeae	0.0001	8		Ursus maritimus
	Lipotes vexillifer	0.0008	130										Pseudomonas oryzihabitans	0.0007	80		Achromobacter piechaudii	0.0008	91		Pseudomonas sp, ML96	0.0001	18						Crocidura grayi	0.0003	40						Microtus ochrogaster	0.0001	12		Clathria eccentrica	0.0001	8		Pseudomonas sp, CC6-YY-74	0.0001	9		Clariidae sp, JJW-2014
	Canis lupus	0.0008	118										Burkholderiales bacterium GJ-E10	0.0007	82		Methylotenera sp, L2L1	0.0007	80		Rhodomicrobium udaipurense	0.0001	7						Nannospalax galili	0.0003	41						Hexamermis albicans	0.0001	13		Haemonchus placei	0.0001	6		Collimonas fungivorans	0.0001	10		Myotis lucifugus
	Carapus homei	0.0008	116										actinobacterium SCGC AAA027-J17	0.0007	80		Parvularcula bermudensis	0.0007	76		Streptococcus troglodytae	0.0001	13						Balaenoptera acutorostrata	0.0003	35						Camelus bactrianus	0.0001	8		Loxodonta africana	0.0001	9		Sphingobium sp, RAC03	0.0001	12		Myotis brandtii
	Mustela putorius	0.0008	125										Bradyrhizobium diazoefficiens	0.0007	82		Endozoicomonas numazuensis	0.0007	87		Streptococcus ovis	0.0001	12						Sorex araneus	0.0003	35						Panthera tigris	0.0001	13		Porochilus argenteus x Neosilurus hyrtlii	0.0001	6		uncultured Streptococcus sp,	0.0001	17		Bison bison
	Galeopterus variegatus	0.0007	111										Colwellia psychrerythraea	0.0007	84		Streptococcus mitis	0.0007	78		Brachymonas chironomi	0.0001	8						Pantholops hodgsonii	0.0003	33						Camelus dromedarius	0.0001	5		Gallus gallus	0.0001	6		Acidovorax avenae	0.0001	8		Ailuropoda melanoleuca
	Haemonchus placei	0.0007	104										Candidatus Paracaedibacter symbiosus	0.0006	72		Succinivibrio dextrinosolvens	0.0007	76		Streptococcus sp, GMD5S	0.0001	7						Myotis lucifugus	0.0003	43						Carapus acus	0.0001	7		Orcinus orca	0.0001	13		Enterococcus faecalis	0.0001	11		Bos indicus
	Acratosaura mentalis	0.0007	103										Methylotenera sp, L2L1	0.0006	68		Pseudomonas sp, KBOS 03	0.0007	83		Microvirga ossetica	0.0001	7						Jaculus jaculus	0.0003	33						Crocidura panayensis	0.0001	11		Aphelocoma californica	0.0001	13		Burkholderiales bacterium GJ-E10	0.0001	11		Miniopterus natalensis
	Fukomys damarensis	0.0007	105										Bacillus mannanilyticus	0.0006	68		Citrobacter farmeri	0.0007	76		Streptococcus sp, F0441	0.0001	12						Dipodomys ordii	0.0003	44										Anolis rodriguezii	0.0001	8		Castellaniella defragrans	0.0001	11		Octodon degus
	Manis javanica	0.0007	109										Atopobium vaginae	0.0006	70		Arsenophonus endosymbiont of Nilaparvata lugens	0.0007	84		Pseudomonas sp, DRA525	0.0001	7						Myotis davidii	0.0003	42										Wuchereria bancrofti	0.0001	9		Stenotrophomonas maltophilia	0.0001	11		Dipodomys ordii
	Chinchilla lanigera	0.0006	91										Geomicrobium sp, JCM 19055	0.0006	70		Enterobacter sp, 638	0.0007	81		Variovorax paradoxus	0	6						Protopolystoma xenopodis	0.0003	43										Lumbricillus pagenstecheri complex sp, A MJK-2016	0.0001	5		Pseudomonas sp, 46	0.0001	9		Myotis davidii
	Clariidae sp, JJW-2014	0.0006	85										Azospirillum lipoferum	0.0006	69		Serratia plymuthica	0.0007	76		Streptomyces sp, CFMR 7	0	5						Chlamydomonas reinhardtii	0.0002	31										Microtus ochrogaster	0.0001	8		Acinetobacter baylyi	0.0001	17		Camelus ferus
	Tachysurus fulvidraco	0.0006	88										Burkholderia multivorans	0.0006	72		Aeromonas hydrophila	0.0007	85		Pseudoalteromonas ruthenica	0	5						Lumbricillus pagenstecheri complex sp, A MJK-2016	0.0002	28										Hexamermis albicans	0.0001	12		Enterobacter sp, R4-368	0.0001	12		Acinonyx jubatus
	Cavia porcellus	0.0006	91										Xanthomonas translucens	0.0006	70		Paraburkholderia caribensis	0.0006	64		Pseudomonas sp, RL	0	5						Ochotona princeps	0.0002	28										Deveximentum indicium	0.0001	7		Citrobacter koseri	0.0001	12		Ceratotherium simum
	Equus przewalskii	0.0005	78										Enterobacter cloacae complex 'Hoffmann cluster III'	0.0006	76		Xanthomonas albilineans	0.0006	70		Cronobacter muytjensii	0	6						Hexamermis albicans	0.0002	22										Protopolystoma xenopodis	0.0001	6		Methylotenera mobilis	0.0001	15		Acratosaura mentalis
	Dryadosaura nordestina	0.0005	82										Bradyrhizobium japonicum	0.0006	71		Pectobacterium carotovorum	0.0006	73		Pseudomonas versuta	0	5						Loxodonta africana	0.0002	19										Elephantulus edwardii	0.0001	9		Pseudomonas sp, Os17	0.0001	10		Dryadosaura nordestina
	Mesocricetus auratus	0.0005	70										Caldimonas manganoxidans	0.0006	70		Clostridium botulinum	0.0006	64		Serratia fonticola	0	5						Porochilus argenteus x Neosilurus hyrtlii	0.0002	26										Genicanthus semifasciatus	0.0001	11		Xenorhabdus bovienii	0.0001	15		Pantholops hodgsonii
	Leptonychotes weddellii	0.0005	73										Bacteroides fragilis	0.0006	73		Pseudomonas caeni	0.0006	74		Succinivibrio dextrinosolvens	0	6						Apteryx australis	0.0002	27										Camelus bactrianus	0.0001	13		Chromobacterium vaccinii	0.0001	7		Encheliophis gracilis
	Equus caballus	0.0004	63										Corynebacterium matruchotii	0.0006	78		Methyloversatilis thermotolerans	0.0006	69		Cedecea neteri	0	5						Mus pahari	0.0002	22										Camelus dromedarius	0.0001	7		Brachymonas chironomi	0.0001	14		Apteryx australis
	Meriones unguiculatus	0.0004	61										Bordetella avium	0.0006	72		Pseudomonas capeferrum	0.0006	69		uncultured Thiomicrospira sp,	0	6						Camelus dromedarius	0.0002	20										Trichechus manatus	0.0001	7		Shewanella baltica	0.0001	6		Physcomitrella patens
	Ailuropoda melanoleuca	0.0004	66										Pseudomonas sihuiensis	0.0006	73		Thiomonas intermedia	0.0006	69		Providencia stuartii	0	6						Panthera tigris	0.0002	30										Eptesicus fuscus	0.0001	5		Acidovorax sp, RAC01	0.0001	7		Mus pahari
	Encheliophis gracilis	0.0004	60										Ralstonia mannitolilytica	0.0005	60		Ketogulonicigenium vulgare	0.0006	70		Pseudomonas pelagia	0	5						Dasypus novemcinctus	0.0002	26										Phascolarctos cinereus	0.0001	7		Neisseria subflava	0.0001	12		Orcinus orca
	Nicotiana tabacum	0.0004	62										Gordonia amicalis	0.0005	65		Sulfurospirillum arcachonense	0.0006	67		Ramlibacter tataouinensis	0	5						Mus caroli	0.0002	24										Orycteropus afer	0.0001	12		Microbacterium barkeri	0.0001	10		Condylura cristata
	Dipodomys ordii	0.0004	56										Bosea vaviloviae	0.0005	63		Herbaspirillum seropedicae	0.0006	64		Streptococcus sp, HPH0090	0	5						Bos mutus	0.0002	20										Chlamydomonas reinhardtii	0.0001	6		Bosea vaviloviae	0.0001	7		Pteropus alecto
	Myotis davidii	0.0004	57										Enterobacter sp, R4-368	0.0005	59		Methylovorus glucosotrophus	0.0006	70		Burkholderia vietnamiensis	0	5						Crocidura panayensis	0.0002	29										Pteropus alecto	0.0001	10		Pseudomonas sp, H2	0.0001	11		Peromyscus maniculatus
	Enterobius vermicularis	0.0004	56										Campylobacter jejuni	0.0005	58		Rufibacter sp, DG31D	0.0006	69		Streptococcus castoreus	0	5						Odobenus rosmarus	0.0002	27										Afrixalus uluguruensis	0.0001	9		Massilia putida	0.0001	6		Aphelocoma californica
	Neomonachus schauinslandi	0.0004	55										Kosakonia cowanii	0.0005	60		Xanthomonas gardneri	0.0006	65		Weissella oryzae	0	6						Pteropus alecto	0.0002	28										Crocidura panayensis	0.0001	11		Candidatus Paracaedibacter symbiosus	0.0001	9		Wuchereria bancrofti
	Crocidura grayi	0.0004	55										Pseudomonas sp, G	0.0005	65		Sinorhizobium meliloti	0.0006	68		Serratia ficaria	0	5						Bathypectinura heros	0.0002	22										Mus caroli	0.0001	13		Burkholderia multivorans	0.0001	11		Ochotona princeps
	Pantholops hodgsonii	0.0004	66										Chromohalobacter salexigens	0.0005	64		Azoarcus olearius	0.0006	65		Pseudomonas sp, TCU-HL1	0	5						Enterobius vermicularis	0.0002	29										Carapus acus	0.0001	5		Agrobacterium sp, RAC06	0.0001	6		Microtus ochrogaster
	Monodelphis domestica	0.0004	57										Paenibacillus bovis	0.0005	59		Rhodovulum sulfidophilum	0.0006	70		Pseudomonas chloritidismutans	0	5						Microtus ochrogaster	0.0002	21										Odobenus rosmarus	0.0001	9		Pseudomonas sp, A21	0	5		Vicugna pacos
	Ursus maritimus	0.0004	56										Succinivibrio dextrinosolvens	0.0005	60		Comamonas composti	0.0006	65		Pseudomonas sp, CCUG 58342	0	5						Orcinus orca	0.0001	18										Cyclospora cayetanensis	0.0001	6		Pseudomonas alcaliphila	0	5		Camelus dromedarius
	Myotis lucifugus	0.0004	55										Pseudomonas luteola	0.0005	66		Pseudomonas sp, R81	0.0006	72		Endozoicomonas numazuensis	0	5						Onuxodon fowleri	0.0001	7										Sorex araneus	0.0001	10		bacterium LO352	0	5		Panthera tigris
	Myotis brandtii	0.0004	69										Streptomyces sp, CFMR 7	0.0005	60		Moraxella boevrei	0.0006	73		Pararhodospirillum photometricum	0	6						Oryzias latipes	0.0001	7										Bos mutus	0.0001	11		Ramlibacter tataouinensis	0	5		Crocidura panayensis
	Miniopterus natalensis	0.0003	45										Prauserella marina	0.0005	61		Pseudomonas alcaliphila	0.0006	74		Arsenophonus nasoniae	0	6						Erinaceus europaeus	0.0001	14										Ornithorhynchus anatinus	0.0001	6		Geomicrobium sp, JCM 19055	0	5		Mus caroli
	Condylura cristata	0.0003	40										Acinetobacter sp, CIP 102129	0.0005	58		Vibrio vulnificus	0.0006	68		Lactobacillus plantarum	0	6						Phascolarctos cinereus	0.0001	17										Onuxodon fowleri	0.0001	7		Moraxella boevrei	0	5		Tachysurus fulvidraco
	Peromyscus maniculatus	0.0003	51										Devosia sp, A16	0.0005	55		Pseudomonas sabulinigri	0.0006	65		Rhodovulum sulfidophilum	0	6						Neophocaena asiaeorientalis	0.0001	11										Daphnia environmental sample	0.0001	7		Raoultella ornithinolytica	0	5		Nannospalax galili
	Hexamermis albicans	0.0003	41										Azospirillum brasilense	0.0005	57		Pseudomonas sp, AAC	0.0006	64		Pseudomonas baetica	0	6						Nematostella vectensis	0.0001	8														Bacillus mannanilyticus	0	5		Jaculus jaculus
	Pteropus vampyrus	0.0003	43										Aeromonas media	0.0005	55		Enterobacter sp, R4-368	0.0005	63		Streptococcus macacae	0	5						Chrysochloris asiatica	0.0001	8														Laribacter hongkongensis	0	5		Odobenus rosmarus
	Acinonyx jubatus	0.0003	48										Salinispora tropica	0.0005	58		Acidihalobacter prosperus	0.0005	60		Streptococcus criceti	0	5						Anolis rodriguezii	0.0001	16														Acinetobacter lwoffii	0	5		Balaenoptera acutorostrata
	Marmota marmota	0.0003	50										Azotobacter chroococcum	0.0005	56		Burkholderia sp, PAMC 26561	0.0005	62		Geobacillus sp, G11MC16	0	6						Namalycastis jaya	0.0001	7														Xenorhabdus hominickii	0	5		Sorex araneus
	Equus asinus	0.0003	42										Streptococcus mutans	0.0005	61		Vibrio cholerae	0.0005	54		Kocuria palustris	0	6						Camelus ferus	0.0001	16														Microvirga ossetica	0	5		Erinaceus europaeus
	Nannospalax galili	0.0003	45										Raoultella ornithinolytica	0.0005	65		bacterium LO393	0.0005	61		Novosphingobium aromaticivorans	0	6						Camelus bactrianus	0.0001	14														Homo sapiens	94.7807	10932187		Dasypus novemcinctus
	Balaenoptera acutorostrata	0.0003	47										Aeromonas sp, HZM	0.0005	65		Rhizobium sp, N1314	0.0005	53		Weissella sp,	0	5						Pseudanthias dispar	0.0001	7														Mus musculus	0.0844	9734		Monodelphis domestica
	Pteropus alecto	0.0003	41										Rhodovulum sulfidophilum	0.0005	60		Dyella japonica	0.0005	58		Agrobacterium vitis	0	6						Crocidura beatus	0.0001	8														Capra hircus	0.0774	8931		Dracunculus medinensis
	Bubalus bubalis	0.0003	48										Pseudomonas sp, LPH1	0.0005	64		Pseudoalteromonas ruthenica	0.0005	57		Pseudomonas sp, 1-7	0	6						Amolops mantzorum	0.0001	10														Oryctolagus cuniculus	0.0549	6338		uncultured eukaryote
	Panthera tigris	0.0003	39										Xenorhabdus nematophila	0.0005	62		Rhodobacteraceae bacterium KLH11	0.0005	59		Raoultella ornithinolytica	0	6						Anolis quaggulus	0.0001	7														Bos taurus	0.0345	3981		Haemonchus placei
	Ceratotherium simum	0.0003	44										Moraxella boevrei	0.0005	64		Fluoribacter dumoffii	0.0005	62		Pseudomonas xanthomarina	0	5						Echinops telfairi	0.0001	7														Anguilla anguilla x Anguilla rostrata	0.0227	2618		Loxodonta africana
	Bison bison	0.0003	41										Burkholderia ambifaria	0.0005	64		Photorhabdus asymbiotica	0.0005	61		Proteus mirabilis	0	5						Eptesicus fuscus	0.0001	16														Castor canadensis	0.0204	2358		Porochilus argenteus x Neosilurus hyrtlii
	Bos indicus	0.0003	51										Collimonas pratensis	0.0005	59		Pseudomonas sp, S-6-2	0.0005	54		Thiomicrospira kuenenii	0	5						Dracunculus medinensis	0.0001	12														Phytophthora sojae	0.0203	2341		Gallus gallus
	Octodon degus	0.0003	50										Staphylococcus capitis	0.0005	65		alpha proteobacterium BAL199	0.0005	54		Dickeya zeae	0	6						Sterreria papuensis	0.0001	8														Rattus norvegicus	0.0175	2014		Phascolarctos cinereus
	Orcinus orca	0.0002	37										Streptococcus thermophilus	0.0005	59		Pannonibacter phragmitetus	0.0005	54		Pseudomonas sp, CC6-YY-74	0	6						uncultured eukaryote	0.0001	15														Sus scrofa	0.0163	1885		Orycteropus afer
	Erinaceus europaeus	0.0002	35										Achromobacter piechaudii	0.0005	60		Enterobacter cloacae complex sp, ECNIH7	0.0005	53		Xanthomonas albilineans	0	5						Clathria eccentrica	0.0001	7														Spirometra erinaceieuropaei	0.0121	1397		Chlamydomonas reinhardtii
	Phascolarctos cinereus	0.0002	24										Aeromonas hydrophila	0.0005	64		Azotobacter chroococcum	0.0005	58		Pseudomonas oryzae	0	6						Afrixalus uluguruensis	0.0001	8														Antigone canadensis	0.0114	1314		Bathypectinura heros
	Physeter catodon	0.0002	32										Exiguobacterium sp, AB2	0.0004	48		Candidatus Phaeomarinobacter ectocarpi	0.0005	53		Comamonas testosteroni	0	5						uncultured Morganella	0.0001	7														Heterocephalus glaber	0.0088	1018		Nematostella vectensis
	Chlamydomonas reinhardtii	0.0002	32										Vibrio mimicus	0.0004	50		Helicobacter pylori	0.0005	60		Homo sapiens	89.0387	11396742						Nicotiana tabacum	0.0001	12														Panthera pardus	0.0081	936		Hexamermis albicans
	Ochotona princeps	0.0002	34										Pseudomonas xanthomarina	0.0004	49		Kangiella aquimarina	0.0005	55		Capra hircus	0.1091	13964						Cyprinus carpio	0.0001	13														Acratosaura mentalis	0.0065	745		Deveximentum indicium
	Vicugna pacos	0.0002	25										Ensifer adhaerens	0.0004	46		Pseudomonas sp, EK-I2	0.0005	57		Oryctolagus cuniculus	0.1018	13026						Crocidura negrina	0.0001	15														Clariidae sp, JJW-2014	0.0065	744		Protopolystoma xenopodis
	Camelus bactrianus	0.0002	26										Rhizobium leguminosarum	0.0004	46		endophytic bacterium	0.0005	60		Spirometra erinaceieuropaei	0.07	8956						Podospora anserina	0.0001	9														Carapus homei	0.0063	722		Elephantulus edwardii
	Apteryx australis	0.0002	27										Comamonas aquatica	0.0004	44		Burkholderia stabilis	0.0005	53		Castor canadensis	0.054	6916						Ornithorhynchus anatinus	0.0001	10														Hipposideros armiger	0.0059	678		Genicanthus semifasciatus
	Mus pahari	0.0002	32										Xanthomonas euvesicatoria	0.0004	44		Cedecea neteri	0.0005	62		Bos taurus	0.0535	6849						Orycteropus afer	0.0001	12														Ictidomys tridecemlineatus	0.0056	649		Camelus bactrianus
	Mus caroli	0.0002	24										Neorhizobium galegae	0.0004	44		Hydrogenophaga sp, LPB0072	0.0005	54		Mus musculus	0.0519	6643						Amietia delalandii	0.0001	11														Debaryomyces fabryi	0.0056	647		Eptesicus fuscus
	Sorex araneus	0.0002	30										Ralstonia pickettii	0.0004	44		bacterium IS420	0.0005	60		Phytophthora sojae	0.0215	2756						Aphelocoma californica	0.0001	14														Dryadosaura nordestina	0.0055	637		Carapus acus
	Bos mutus	0.0002	25										Burkholderia ubonensis	0.0004	53		Candidatus Paracaedibacter symbiosus	0.0004	43		Sus scrofa	0.0156	1991						Elephantulus edwardii	0.0001	11														Tachysurus fulvidraco	0.0054	619		Paulinella micropora
	Microtus ochrogaster	0.0002	24										Burkholderia pyrrocinia	0.0004	54		Micromonospora echinaurantiaca	0.0004	50		Debaryomyces fabryi	0.0139	1778						Deveximentum indicium	0	5														Monodelphis domestica	0.0053	615		Bos mutus
	Protopolystoma xenopodis	0.0002	32										Aeromonas caviae	0.0004	50		Citrobacter amalonaticus	0.0004	43		Anguilla anguilla x Anguilla rostrata	0.0121	1553						Cressa cretica	0	6														Tursiops truncatus	0.0046	527		Ornithorhynchus anatinus
	Genicanthus semifasciatus	0.0002	38										Pseudomonas sp, RL	0.0004	46		Pseudomonas saudimassiliensis	0.0004	42		Panthera pardus	0.012	1536						Diplazium unilobum	0	6														Galaxias terenasus	0.0044	504		Echinops telfairi
	Eptesicus fuscus	0.0002	27										Acinetobacter sp, TTH0-4	0.0004	54		Pseudomonas sp, S50	0.0004	51		Xenopus tropicalis	0.012	1542						Setigloma japonica	0	5														Cricetulus griseus	0.0038	435		Afrixalus uluguruensis
	Dasypus novemcinctus	0.0002	38										Stenotrophomonas acidaminiphila	0.0004	52		Gemella haemolysans	0.0004	44		Heterocephalus glaber	0.0116	1487																						Crocidura palawanensis	0.0036	411		Crocidura beatus
	Crocidura panayensis	0.0002	26										Streptococcus peroris	0.0004	46		Mesorhizobium ciceri	0.0004	49		Hipposideros armiger	0.0079	1006																						Genicanthus semifasciatus	0.0036	418		Otohimella japonica
	Odobenus rosmarus	0.0002	31										Collimonas arenae	0.0004	47		Thioalkalimicrobium cyclicum	0.0004	49		Cricetulus griseus	0.0067	852																						Ovis aries	0.0032	367		Glehnia littoralis
	Jaculus jaculus	0.0002	35										Pseudomonas sp, S-6-2	0.0004	44		Agrobacterium tumefaciens	0.0004	48		Rattus norvegicus	0.0062	797																						Tupaia chinensis	0.0032	371		Trichechus manatus
	Cressa cretica	0.0001	10										Rufibacter sp, DG31D	0.0004	47		Microcoleus sp, PCC 7113	0.0004	48		Vigna angularis	0.0059	761																						Lipotes vexillifer	0.0031	360		Cyprinus carpio
	Diplazium unilobum	0.0001	9										Alcanivorax sp, N3-7A	0.0004	43		Herbaspirillum sp, CF444	0.0004	49		Clariidae sp, JJW-2014	0.0058	747																						Canis lupus	0.0028	327		Onuxodon fowleri
	Echinops telfairi	0.0001	19										Kangiella aquimarina	0.0004	52		Burkholderia contaminans	0.0004	44		Genicanthus semifasciatus	0.0056	721																						Odocoileus virginianus	0.0027	310		Oryzias latipes
	Oryzias latipes	0.0001	8										Fluviicola sp, RIFCSPHIGHO2_02_FULL_43_260	0.0004	51		Alcaligenes faecalis	0.0004	41		Tursiops truncatus	0.0054	695																						Chinchilla lanigera	0.0024	281
	Otohimella japonica	0.0001	15										actinobacterium SCGC AAA027-L06	0.0004	49		Klebsiella oxytoca	0.0004	52		Canis lupus	0.0043	548																						Felis catus	0.0024	282
	Lumbricillus pagenstecheri complex sp, A MJK-2016	0.0001	17										endophytic bacterium	0.0004	50		Pseudomonas sp, iCE008s	0.0004	43		Ictidomys tridecemlineatus	0.0041	528																						Rhinolophus sinicus	0.0024	279
	Anolis rodriguezii	0.0001	17										Xanthomonas fragariae	0.0004	52		Nocardia farcinica	0.0004	50		Monodelphis domestica	0.004	509																						Mustela putorius	0.0024	273
	Camelus ferus	0.0001	20										Acinetobacter soli	0.0004	43		Streptomyces hygroscopicus	0.0004	44		Rhinolophus sinicus	0.0034	438																						Rousettus aegyptiacus	0.0022	250
	Deveximentum indicium	0.0001	18										Hydrogenophaga sp, LPB0072	0.0004	52		Rhizobacter gummiphilus	0.0004	52		Afrixalus uluguruensis	0.0031	403																						Encheliophis gracilis	0.0021	244
	Pseudanthias dispar	0.0001	11										Azotobacter vinelandii	0.0004	45		Klebsiella variicola	0.0004	45		Chinchilla lanigera	0.0028	354																						Manis javanica	0.0021	239
	Loxodonta africana	0.0001	17										Pseudomonas sp, AAC	0.0004	43		Acinetobacter sp, TGL-Y2	0.0004	42		Ovis canadensis	0.0028	358																						Meriones unguiculatus	0.002	232
	Porochilus argenteus x Neosilurus hyrtlii	0.0001	21										Pseudomonas sp, R84	0.0003	34		Azospirillum brasilense	0.0004	48		Bathypectinura heros	0.0028	356																						Bubalus bubalis	0.0019	218
	Carteria sp, SAG 8-5	0.0001	8										Citrobacter amalonaticus	0.0003	41		Pseudomonas cannabina	0.0004	51		Antigone canadensis	0.0027	351																						Ursus maritimus	0.0017	191
	Carapus acus	0.0001	13										Acinetobacter sp, UNC436CL71CviS28	0.0003	33		Sphingobium sp, RAC03	0.0004	50		Deveximentum indicium	0.0027	349																						Fukomys damarensis	0.0017	196
	Orycteropus afer	0.0001	15										Escherichia fergusonii	0.0003	40		Burkholderia ambifaria	0.0004	42		Ovis aries	0.0026	333																						Equus caballus	0.0015	171
	Amietia delalandii	0.0001	9										Acinetobacter radioresistens	0.0003	35		Burkholderia lata	0.0004	48		Felis catus	0.0025	315																						Chlamydomonas reinhardtii	0.0015	177
	Sinocyclocheilus anshuiensis	0.0001	8										Campylobacter cuniculorum	0.0003	40		Caldimonas manganoxidans	0.0004	52		Babesia bigemina	0.0024	312																						Vigna angularis	0.0015	175
	Bathypectinura heros	0.0001	12										Pandoraea sputorum	0.0003	32		Dyella jiangningensis	0.0004	45		Tupaia chinensis	0.0024	301																						Galeopterus variegatus	0.0015	172
	Nannochloropsis gaditana	0.0001	10										Mycobacterium tuberculosis	0.0003	34		Pseudomonas pohangensis	0.0004	43		Manis javanica	0.0022	284																						Marmota marmota	0.0014	162
	Aphelocoma californica	0.0001	18										Pandoraea vervacti	0.0003	40		Calothrix sp, NIES-2098	0.0004	44		Acratosaura mentalis	0.0022	281																						Lumbricillus pagenstecheri complex sp, A MJK-2016	0.0014	165
	Elephantulus edwardii	0.0001	17										Janthinobacterium sp, 1_2014MBL_MicDiv	0.0003	32		Pseudomonas sp, 2_1_26	0.0004	47		Bos indicus	0.0021	267																						Ovis canadensis	0.0014	165
	Dracunculus medinensis	0.0001	8										Pseudomonas sp, S50	0.0003	35		Cronobacter muytjensii	0.0004	46		Meriones unguiculatus	0.002	260																						Camelus bactrianus	0.0013	145
	Sterreria papuensis	0.0001	17										Hydrogenophaga sp, RAC07	0.0003	37		Pseudomonas sihuiensis	0.0004	46		Lipotes vexillifer	0.002	259																						Cavia porcellus	0.0013	146
	uncultured eukaryote	0.0001	16										Bordetella pertussis	0.0003	32		Eikenella corrodens	0.0004	48		Wuchereria bancrofti	0.002	254																						Clathria eccentrica	0.0013	149
	Clathria eccentrica	0.0001	10										Streptococcus salivarius	0.0003	36		Pseudomonas sp, B-26	0.0003	32		Rousettus aegyptiacus	0.0019	241																						Neomonachus schauinslandi	0.0013	152
	Kulikovia manchenkoi	0.0001	20										Corynebacterium simulans	0.0003	42		Actinomyces sp, ICM47	0.0003	37		Odocoileus virginianus	0.0019	238																						Xenopus tropicalis	0.0013	147
	uncultured Morganella	0.0001	10										Methylibium petroleiphilum	0.0003	32		Campylobacter jejuni	0.0003	33		Tachysurus fulvidraco	0.0018	234																						Hexamermis albicans	0.0012	141
	Gallus gallus	0	6										Mesorhizobium ciceri	0.0003	35		Vibrio mimicus	0.0003	38		Physeter catodon	0.0018	231																						Peromyscus maniculatus	0.0012	141
	Onuxodon fowleri	0	5										Ralstonia sp, AU12-08	0.0003	35		Roseateles depolymerans	0.0003	36		Carapus homei	0.0018	228																						Anolis rodriguezii	0.0012	143
	Nematostella vectensis	0	6										Pseudomonas sp, PCL1171	0.0003	35		Achromobacter insuavis	0.0003	38		Neomonachus schauinslandi	0.0017	221																						Ochotona princeps	0.0011	126
	Chrysochloris asiatica	0	6										Acidipropionibacterium acidipropionici	0.0003	38		Pandoraea sputorum	0.0003	31		Camelus bactrianus	0.0016	206																						Ailuropoda melanoleuca	0.0011	124
	Namalycastis jaya	0	7										Thioalkalimicrobium cyclicum	0.0003	36		Mycobacterium tuberculosis	0.0003	38		Mustela putorius	0.0016	199																						Physeter catodon	0.0011	125
	Planchonia stentae	0	7										Agrobacterium tumefaciens	0.0003	38		Burkholderia cepacia	0.0003	32		Chlamydomonas reinhardtii	0.0015	187																						Panthera tigris	0.0011	124
	Trichechus manatus	0	5										Sphingomonas wittichii	0.0003	31		Collimonas fungivorans	0.0003	38		Peromyscus maniculatus	0.0015	190																						Bos indicus	0.0011	132
	Crocidura beatus	0	6										Streptococcus mitis	0.0003	36		Bordetella pertussis	0.0003	30		Bubalus bubalis	0.0015	187																						Bathypectinura heros	0.0011	125
	Anolis quaggulus	0	7										Polaromonas sp, JS666	0.0003	35		Kosakonia cowanii	0.0003	33		Elephantulus edwardii	0.0015	195																						Porochilus argenteus x Neosilurus hyrtlii	0.001	113
	Cyprinus carpio	0	5										Deinococcus peraridilitoris	0.0003	39		Microvirga aerilata	0.0003	34		Leptonychotes weddellii	0.0014	176																						Equus przewalskii	0.001	114
	Porphyridium sp, RCC2962	0	7										Nocardia farcinica	0.0003	42		Streptomyces sp, AA4	0.0003	34		Ochotona princeps	0.0014	179																						Condylura cristata	0.001	120
	Ornithorhynchus anatinus	0	5										Acinetobacter sp, CIP 101966	0.0003	38		Streptomyces filamentosus	0.0003	32		uncultured fungus	0.0013	168																						Bos mutus	0.001	114
													Formosa agariphila	0.0003	39		Pseudomonas sp, A21	0.0003	33		Mus pahari	0.0012	156																						Bison bison	0.001	119
													Paraburkholderia phenoliruptrix	0.0003	39		Cronobacter sakazakii	0.0003	34		Onchocerca flexuosa	0.0012	156																						Dipodomys ordii	0.001	118
													Candidatus Solibacter usitatus	0.0003	39		Pseudomonas litoralis	0.0003	32		Galeopterus variegatus	0.0012	155																						Acinonyx jubatus	0.0009	108
													Herbaspirillum seropedicae	0.0003	36		Comamonas testosteroni	0.0003	32		Cavia porcellus	0.0012	159																						Mus pahari	0.0009	103
													Klebsiella variicola	0.0003	41		Methylobacter tundripaludum	0.0003	32		Dryadosaura nordestina	0.0011	145																						Mesocricetus auratus	0.0009	100
													Nocardia brasiliensis	0.0003	34		Collimonas arenae	0.0003	34		Equus asinus	0.0011	139																						Myotis lucifugus	0.0009	105
													Halomonas aestuarii	0.0003	35		Bordetella pseudohinzii	0.0003	30		Octodon degus	0.0011	144																						Myotis brandtii	0.0009	102
													Staphylococcus pettenkoferi	0.0003	38		Alcanivorax sp, N3-7A	0.0003	32		Amietia delalandii	0.0011	141																						Vicugna pacos	0.0008	94
													Lysobacter gummosus	0.0003	38		Methylocella silvestris	0.0003	30		Marmota marmota	0.001	127																						Equus asinus	0.0008	90
													Lysobacter dokdonensis	0.0003	32		Pandoraea apista	0.0003	30		Bos mutus	0.0009	117																						Balaenoptera acutorostrata	0.0008	94
													Acinetobacter sp, CIP 51,11	0.0003	35		Raoultella ornithinolytica	0.0003	35		Paulinella micropora	0.0009	109																						Microtus ochrogaster	0.0008	87
													Granulibacter bethesdensis	0.0003	33		Rhodococcus opacus	0.0003	36		Haemonchus placei	0.0009	113																						Leptonychotes weddellii	0.0008	89
													Aeromonas schubertii	0.0003	34		Pseudomonas sp, PGA10	0.0003	33		Mesocricetus auratus	0.0009	113																						Octodon degus	0.0008	88
													Acinetobacter venetianus	0.0003	41		Aeromonas salmonicida	0.0003	32		Eimeria tenella	0.0009	120																						Pteropus alecto	0.0008	91
													[Eubacterium] rectale	0.0003	36		Halomonas elongata	0.0003	37		Myotis lucifugus	0.0009	114																						Deveximentum indicium	0.0007	86
													Bordetella hinzii	0.0003	34		Collimonas pratensis	0.0003	33		Vicugna pacos	0.0008	101																						Pseudanthias dispar	0.0007	77
													Pseudomonas sp, R81	0.0003	34		Xanthomonas citri	0.0003	37		Ailuropoda melanoleuca	0.0008	108																						Amolops mantzorum	0.0007	76
													Pantoea sp, PSNIH1	0.0003	36		Pseudomonas sp, MIS38	0.0003	37		Nannospalax galili	0.0008	106																						Miniopterus natalensis	0.0007	77
													Shewanella amazonensis	0.0003	37		Azotobacter vinelandii	0.0003	37		Cressa cretica	0.0008	96																						Nannospalax galili	0.0007	75
													Brevundimonas diminuta	0.0003	38		Colwellia psychrerythraea	0.0003	34		Bison bison	0.0008	108																						Erinaceus europaeus	0.0007	81
													Burkholderia stabilis	0.0003	35		Cupriavidus basilensis	0.0002	23		Pteropus vampyrus	0.0007	85																						Nannochloropsis gaditana	0.0007	80
													Hydrogenophaga sp, PBC	0.0003	32		Pseudomonas sp, R84	0.0002	22		Porochilus argenteus x Neosilurus hyrtlii	0.0007	86																						Camelus dromedarius	0.0007	75
													Serratia liquefaciens	0.0003	35		Gordonia paraffinivorans	0.0002	23		Anolis rodriguezii	0.0007	90																						Sterreria papuensis	0.0007	79
													Streptococcus pneumoniae	0.0003	38		Vibrio coralliilyticus	0.0002	22		Mus caroli	0.0007	91																						Afrixalus uluguruensis	0.0007	77
													Burkholderia sp, AD24	0.0003	38		Rhizobium sp, N741	0.0002	27		Balaenoptera acutorostrata	0.0007	84																						Pantholops hodgsonii	0.0007	75
													Brevibacillus brevis	0.0003	31		Enterobacter asburiae	0.0002	24		Condylura cristata	0.0007	92																						Myotis davidii	0.0007	77
													Enterobacter sp, 638	0.0003	37		Ralstonia insidiosa	0.0002	20		Equus przewalskii	0.0007	84																						Amietia delalandii	0.0007	76
													Dechloromonas aromatica	0.0003	34		Bacillus mannanilyticus	0.0002	27		Fukomys damarensis	0.0007	91																						Cyprinus carpio	0.0006	66
													Pseudomonas pohangensis	0.0003	35		Burkholderia sp, HB1	0.0002	24		Jaculus jaculus	0.0007	92																						Ceratotherium simum	0.0006	67
													Pseudomonas sp, MT-1	0.0003	40		Alcanivorax borkumensis	0.0002	18		Ceratotherium simum	0.0007	95																						uncultured eukaryote	0.0006	70
													Pseudomonas sabulinigri	0.0003	36		Pseudomonas sp, 9AAV	0.0002	19		Dasypus novemcinctus	0.0007	86																						Dasypus novemcinctus	0.0006	74
													Calothrix sp, NIES-2098	0.0003	31		uncultured Streptococcus sp,	0.0002	25		Equus caballus	0.0007	89																						Crocidura grayi	0.0006	73
													Cronobacter muytjensii	0.0003	36		Pseudomonas sp, G	0.0002	20		Panthera tigris	0.0007	85																						Crocidura panayensis	0.0006	73
													Rhodopseudomonas palustris	0.0003	35		Photorhabdus luminescens	0.0002	19		Pseudanthias dispar	0.0006	77																						Odobenus rosmarus	0.0006	68
													Eikenella corrodens	0.0003	32		Moritella marina	0.0002	28		Diplazium unilobum	0.0006	78																						Mus caroli	0.0005	61
													Burkholderia plantarii	0.0003	33		Burkholderia ubonensis	0.0002	19		Ursus maritimus	0.0006	73																						Pteropus vampyrus	0.0004	46
													Acinetobacter sp, NCu2D-2	0.0002	21		Atopobium vaginae	0.0002	24		Odobenus rosmarus	0.0006	71																						Camelus ferus	0.0004	45
													Sphingopyxis macrogoltabida	0.0002	25		Lactococcus lactis	0.0002	23		Protopolystoma xenopodis	0.0006	76																						Nematostella vectensis	0.0004	45
													Selenomonas sp, ND2010	0.0002	22		Thioalkalivibrio sulfidiphilus	0.0002	28		Copiula sp, 3235	0.0006	75																						Carapus acus	0.0004	46
													Shigella sonnei	0.0002	19		Pseudomonas sp, enrichment culture clone Lpl4-104	0.0002	20		Clathria eccentrica	0.0006	74																						Elephantulus edwardii	0.0004	45
													Alcanivorax pacificus	0.0002	26		Pseudogulbenkiania sp, NH8B	0.0002	27		Crocidura palawanensis	0.0006	82																						Eptesicus fuscus	0.0004	43
													Mycobacterium sp, PH-06	0.0002	24		Pseudomonas salegens	0.0002	27		Loxodonta africana	0.0006	74																						Jaculus jaculus	0.0004	47
													Burkholderia sp, PAMC 26561	0.0002	24		Hylemonella gracilis	0.0002	19		Dipodomys ordii	0.0006	82																						Orycteropus afer	0.0004	41
													Amycolatopsis lurida	0.0002	21		Parasutterella excrementihominis	0.0002	25		Lumbricillus pagenstecheri complex sp, A MJK-2016	0.0005	60																						Planchonia stentae	0.0003	30
													Rhodococcus sp, 008	0.0002	24		Robiginitalea biformata	0.0002	21		Sorex araneus	0.0005	64																						Loxodonta africana	0.0003	38
													Burkholderia cepacia	0.0002	30		Castellaniella defragrans	0.0002	18		Chroicocephalus ridibundus	0.0005	69																						Anolis quaggulus	0.0003	40
													Burkholderia sp, CCGE1003	0.0002	22		Kosakonia oryzae	0.0002	25		Microtus ochrogaster	0.0005	59																						Orcinus orca	0.0003	30
													Acinetobacter tandoii	0.0002	27		Agrobacterium vitis	0.0002	21		Erinaceus europaeus	0.0004	52																						Phascolarctos cinereus	0.0003	33
													Alcanivorax borkumensis	0.0002	25		Propionibacterium sp, oral taxon 193	0.0002	22		Nematostella vectensis	0.0004	54																						Chrysochloris asiatica	0.0003	29
													Pseudoxanthomonas suwonensis	0.0002	21		Porticoccus hydrocarbonoclasticus	0.0002	21		Anolis quaggulus	0.0004	47																						Sorex araneus	0.0003	40
													uncultured Streptococcus sp,	0.0002	28		Shigella dysenteriae	0.0002	20		Pantholops hodgsonii	0.0004	49																						Gallus gallus	0.0002	18
													Bifidobacterium bifidum	0.0002	25		Halomonas sp, 1513	0.0002	18		Myotis brandtii	0.0004	52																						Namalycastis jaya	0.0002	25
													Gammaproteobacteria bacterium MOLA455	0.0002	27		Serratia grimesii	0.0002	21		Myotis davidii	0.0004	55																						Oryzias latipes	0.0002	24
													marine gamma proteobacterium HTCC2148	0.0002	24		Bacillus licheniformis	0.0002	24		Pteropus alecto	0.0004	52																						Copiula sp, 3235	0.0002	22
													Pelobacter seleniigenes	0.0002	25		Sphingomonas echinoides	0.0002	28		Camelus dromedarius	0.0004	56																						Kulikovia manchenkoi	0.0002	27
													Massilia sp, NR 4-1	0.0002	21		Achromobacter denitrificans	0.0002	21		Eptesicus fuscus	0.0004	50																						Podospora anserina	0.0002	27
													Rhizobiales bacterium YIM 77505	0.0002	29		Rhizobium sp, CIAT894	0.0002	18		Chondria sp,	0.0004	49																						Ornithorhynchus anatinus	0.0002	18
													Sinorhizobium sp, RAC02	0.0002	26		Rhizobium phaseoli	0.0002	26		Miniopterus natalensis	0.0004	45																						Trebouxiophyceae sp, KR-2017	0.0001	8
													Photorhabdus luminescens	0.0002	26		Burkholderia sp, AD24	0.0002	25		Otohimella japonica	0.0004	53																						Sarcophilus harrisii	0.0001	6
													Pseudomonas caeni	0.0002	30		uncultured Acinetobacter sp,	0.0002	23		Chrysochloris asiatica	0.0004	47																						Glehnia littoralis	0.0001	15
													Blastomonas sp, RAC04	0.0002	29		Betaproteobacteria bacterium MOLA814	0.0002	18		Acinonyx jubatus	0.0004	54																						Trichechus manatus	0.0001	13
													Lysobacter antibioticus	0.0002	23		Dechloromonas aromatica	0.0002	18		Encheliophis gracilis	0.0003	34																						Crocidura beatus	0.0001	7
													Burkholderia contaminans	0.0002	19		Lactobacillus brevis	0.0002	20		Galaxias terenasus	0.0003	40																						Acipenser fulvescens	0.0001	14
													Thioalkalivibrio sp, K90mix	0.0002	26		Pseudomonas sp, GZJR-5	0.0002	29		Carapus acus	0.0003	34																						Scrippsiella sp, RCC2610	0.0001	9
													Pseudomonas sp, iCE008s	0.0002	24		Pseudobacteroides cellulosolvens	0.0002	19		Nannochloropsis gaditana	0.0003	34																						Musa acuminata	0.0001	6
													Klebsiella oxytoca	0.0002	22		Burkholderia plantarii	0.0002	23		Kulikovia manchenkoi	0.0003	35																						Apteryx australis	0.0001	9
													Haemophilus influenzae	0.0002	24		Solimonas soli	0.0001	7		Nomuraea sp, MG-2012	0.0003	37																						Carteria sp, SAG 8-5	0.0001	9
													Pseudomonas sp, t6 ZQ-2014	0.0002	24		Fibrella sp, ES10-3-2-2	0.0001	9		uncultured eukaryote	0.0003	36																						Scriptaphyosemion wieseae	0.0001	8
													Methylobacterium sp, UNCCL110	0.0002	21		Pseudomonas sp, 25AAIII	0.0001	6		Neilonella dubia	0.0003	35																						Cressa cretica	0.0001	9
													Streptomyces hygroscopicus	0.0002	22		Acinetobacter sp, F65	0.0001	12		Phascolarctos cinereus	0.0003	33																						Diplazium unilobum	0.0001	8
													Corynebacterium ureicelerivorans	0.0002	20		Gemmata massiliana	0.0001	13		Neophocaena asiaeorientalis	0.0003	32																						Glossogobius cf, aureus CMH-2014	0.0001	8
													Pseudomonas sp, In5	0.0002	29		Burkholderiales bacterium JOSHI_001	0.0001	6		Camelus ferus	0.0003	41																						Micropogonias ectenes	0.0001	6
													Rothia dentocariosa	0.0002	19		Pandoraea pulmonicola	0.0001	10		Orycteropus afer	0.0003	44																						Solemya pusilla	0.0001	8
													Actinomyces sp, ICM54	0.0002	27		uncultured bacterium BD_contig00079	0.0001	9		Cystopteris chinensis	0.0003	36																						Neophocaena asiaeorientalis	0.0001	7
													Pseudomonas salegens	0.0002	25		Burkholderia diffusa	0.0001	6		Olavius environmental sample	0.0003	33																						Otohimella japonica	0.0001	12
													Thauera sp, MZ1T	0.0002	28		Gordonia amicalis	0.0001	7		Scriptaphyosemion wieseae	0.0002	21																						Phialocephala scopiformis	0.0001	6
													Pseudomonas guangdongensis	0.0002	23		Cupriavidus pinatubonensis	0.0001	8		Orcinus orca	0.0002	30																						Nicotiana tabacum	0.0001	9
													Candidatus Accumulibacter phosphatis	0.0002	22		Sphingomonas taxi	0.0001	6		Vulpes vulpes	0.0002	21																						Neilonella dubia	0.0001	7
													Fluoribacter dumoffii	0.0002	22		Klebsiella quasipneumoniae	0.0001	7		Dipolydora capensis	0.0002	20																						Crocidura negrina	0.0001	9
													Comamonas testosteroni	0.0002	19		Pseudomonas baetica	0.0001	9		Cyprinus carpio	0.0002	22																						Numida meleagris	0.0001	14
													Shigella flexneri	0.0002	23		gamma proteobacterium BDW918	0.0001	7		Oryzias latipes	0.0002	25																						Echinops telfairi	0.0001	7
													Bordetella pseudohinzii	0.0002	23		Acinetobacter sp, UNC436CL71CviS28	0.0001	8		Solemya pervernicosa	0.0002	27																						Onuxodon fowleri	0.0001	13
													Xenorhabdus hominickii	0.0002	19		Selenomonas sp, ND2010	0.0001	12		Enterobius vermicularis	0.0002	24																						Pomacanthus imperator	0.0001	6
													Pannonibacter phragmitetus	0.0002	25		Acinetobacter schindleri	0.0001	9		Isochrysis nuda	0.0002	20																						Solanum pennellii	0.0001	9
													Acinetobacter bouvetii	0.0002	25		Massilia alkalitolerans	0.0001	9		Crocidura grayi	0.0002	27																						Aphelocoma californica	0.0001	8
													Streptomyces albireticuli	0.0002	26		Pectobacterium sp, SCC3193	0.0001	6		Planchonia stentae	0.0002	23																						Wuchereria bancrofti	0.0001	15
													Burkholderia sp, Hpud14,3	0.0002	24		Pseudomonas sp, 5AAV	0.0001	7		Spiophanes uschakowi	0.0002	28																						Herklotsichthys castelnaui	0.0001	9
													Kocuria palustris	0.0002	25		Limnohabitans sp, Rim47	0.0001	6		Apteryx australis	0.0002	21																						Tachysurus nitidus	0.0001	7
													Massilia sp, WG5	0.0002	26		Alcanivorax pacificus	0.0001	8		Solemya japonica	0.0002	27																						Brassica rapa	0.0001	14
													Enterobacter cloacae complex sp, ECNIH7	0.0002	19		Pandoraea vervacti	0.0001	10		Crocidura panayensis	0.0002	27																						Callorhinchus milii	0.0001	9
													Rhodococcus sp, B7740	0.0002	20		Alkaliphilus transvaalensis	0.0001	14		Ornithorhynchus anatinus	0.0002	25																						Daramulunia tenella	0.0001	6
													Corynebacterium tuscaniense	0.0002	19		Klebsiella sp, M5al	0.0001	11		Ceramium cimbricum	0.0001	9																						Prosorhynchoides caecorum	0.0001	6
													Propionibacterium sp, oral taxon 193	0.0002	26		Amycolatopsis lurida	0.0001	11		Aphis laciniariae	0.0001	10																						Pyramimonas sp, F922	0.0001	7
													Acinetobacter sp, MDS7A	0.0002	28		Cupriavidus sp, ST-14	0.0001	8		Nicotiana tabacum	0.0001	15																						Onchocerca flexuosa	0.0001	13
													Micavibrio aeruginosavorus	0.0002	25		Corynebacterium pseudogenitalium	0.0001	9		Prasinococcus sp, RCC1960	0.0001	8																						Enterocytozoon bieneusi	0.0001	8
													Azoarcus sp, KH32C	0.0002	23		Pseudomonas sp, RM12EL_43A	0.0001	7		Pomacanthus imperator	0.0001	10																						Maurolicus amethystinopunctatus	0.0001	9
													Lyngbya taylorii	0.0002	30		Ochrobactrum sp, A44	0.0001	8		Helminthora furcellata	0.0001	14																						Haemonchus placei	0.0001	12
													Aeromonas veronii	0.0002	22		Cupriavidus nantongensis	0.0001	15		Gallus gallus	0.0001	12																						Tetraodon nigroviridis	0.0001	7
													Cellulophaga algicola	0.0002	27		Waddlia chondrophila	0.0001	7		Glossogobius cf, aureus CMH-2014	0.0001	8																						Chloris sinica	0.0001	6
													Serratia ficaria	0.0002	30		Paraburkholderia phymatum	0.0001	7		Polydora cf, websteri LGW-2017	0.0001	7																						Chroicocephalus ridibundus	0.0001	15
													Pseudomonas sp, 19-rlim	0.0002	26		Xanthomonas oryzae	0.0001	7		Tomopteris sp, Tsp24882	0.0001	8																						Dipolydora capensis	0.0001	7
													Enhydrobacter aerosaccus	0.0002	27		Burkholderia gladioli	0.0001	16		Trichoplax adhaerens	0.0001	12																						Triticum aestivum	0.0001	8
													Cobetia marina	0.0002	27		Pararhodospirillum photometricum	0.0001	6		Sinocyclocheilus anshuiensis	0.0001	9																						Trichinella spiralis	0.0001	6
													Pseudonocardia sp, HH130630-07	0.0002	19		Methylomicrobium alcaliphilum	0.0001	16		Callorhinchus milii	0.0001	7																						Amietia nutti	0.0001	6
													Methylobacterium zatmanii	0.0002	23		Hydrogenophaga sp, RAC07	0.0001	14		Sterreria papuensis	0.0001	12																						Tomopteris sp, Tsp24882	0.0001	6
													Halomonas elongata	0.0002	22		Pandoraea thiooxydans	0.0001	7		Caenorhabditis sp, 34 TK-2017	0.0001	9																						Trichoplax adhaerens	0.0001	8
													Pseudomonas sp, GH1-PS45	0.0002	29		Actinobacteria bacterium	0.0001	17		Oryza sativa	0.0001	8																						Paulinella micropora	0.0001	12
													Rhizobium phaseoli	0.0002	20		Achromobacter insolitus	0.0001	12		Myersiella microps	0.0001	7																						Apis florea	0.0001	13
													Methylomonas denitrificans	0.0002	28		Simiduia agarivorans	0.0001	9		Stereocyclops incrassatus	0.0001	8																						Sinocyclocheilus anshuiensis	0.0001	15
													[Propionibacterium] humerusii	0.0002	26		Legionella longbeachae	0.0001	9		Gagea chanae	0.0001	18																						uncultured fungus	0.0001	13
													Serratia plymuthica	0.0002	30		Pantoea rwandensis	0.0001	10		Derbesia sp, WEST4838	0.0001	15																						Platysaurus pungweensis	0.0001	6
													Endozoicomonas montiporae	0.0002	19		Methylibium petroleiphilum	0.0001	13		fungal sp, SNB-GTC21B02	0.0001	8																						Enterobius vermicularis	0.0001	9
													Pseudomonas sp, GZJR-5	0.0002	19		Hirschia maritima	0.0001	6		Echinops telfairi	0.0001	19																						Neosabellaria cementarium	0	5
													Azospirillum thiophilum	0.0002	30		Catelliglobosispora koreensis	0.0001	9		Oryzias sarasinorum	0.0001	12																						Brassica oleracea	0	5
													Lysobacter capsici	0.0002	19		Pseudomonas sp, 15AGV	0.0001	11		Picochlorum sp, RCC846	0.0001	7																						Stereocyclops incrassatus	0	5
													Silanimonas lenta	0.0002	28		Frankia alni	0.0001	7		Solemya flava	0.0001	8																						Truljalia sp, Chi	0	5
													uncultured bacterium 182_06_L14	0.0002	29		Xanthomonas cannabis	0.0001	6		Austroblechnum melanocaulon	0.0001	15																						uncultured Morganella	0	5
													Nocardiopsis dassonvillei	0.0002	24		Gammaproteobacteria bacterium MOLA455	0.0001	9		Sarcophilus harrisii	0.0001	12																						Arrhamphus sclerolepis	0	5
													Acinetobacter sp, F65	0.0001	8		Chromohalobacter salexigens	0.0001	13		Hexamermis albicans	0.0001	8
													Pantoea sp, IMH	0.0001	7		Oxalobacteraceae bacterium AB_14	0.0001	6		Glehnia littoralis	0.0001	12
													Paraburkholderia caribensis	0.0001	17		Vibrio cyclitrophicus	0.0001	7		Trichechus manatus	0.0001	17
													gamma proteobacterium HdN1	0.0001	10		marine gamma proteobacterium HTCC2148	0.0001	17		Chrysochromulina sp, CCMP291	0.0001	9
													Klebsiella quasipneumoniae	0.0001	18		Enterobacteriaceae bacterium bta3-1	0.0001	8		Amolops mantzorum	0.0001	11
													Pseudomonas baetica	0.0001	16		Pseudomonas sp, PCL1171	0.0001	7		Polycope sp, IK-2016	0.0001	18
													Paraburkholderia sp, SOS3	0.0001	14		Thioalkalivibrio versutus	0.0001	6		Amietia nutti	0.0001	14
													Bacillus oceanisediminis	0.0001	8		Sinorhizobium sp, RAC02	0.0001	11		uncultured Phalacroma	0.0001	11
													Acinetobacter sp, WC-743	0.0001	18		Burkholderia sp, BT03	0.0001	9		Setigloma japonica	0.0001	18
													Exiguobacterium alkaliphilum	0.0001	15		Acidovorax sp, KKS102	0.0001	6		Aphelocoma californica	0.0001	7
													Citrobacter koseri	0.0001	18		Marinomonas mediterranea	0.0001	10		Prosorhynchoides caecorum	0.0001	7
													Vibrio coralliilyticus	0.0001	9		Azoarcus sp, BH72	0.0001	6		Dracunculus medinensis	0.0001	16
													Acinetobacter sp, NIPH 284	0.0001	11		Edwardsiella ictaluri	0.0001	8		Crocidura beatus	0	5
													Acinetobacter nosocomialis	0.0001	10		Rahnella aquatilis	0.0001	7		Georissa bangueyensis	0	6
													Rhizobium sp, N741	0.0001	10		Hoeflea phototrophica	0.0001	11		Monodopsis sp, MarTras21	0	5
													Ochrobactrum anthropi	0.0001	8		Pseudomonas sp, LAIL14HWK12:I6	0.0001	12		Gossypium hirsutum	0	5
													Ralstonia insidiosa	0.0001	12		Pseudomonas sp, CCUG 58342	0.0001	16		Onuxodon fowleri	0	6
													Flavobacteriaceae bacterium 3519-10	0.0001	8		Lacinutrix jangbogonensis	0.0001	7		fungal sp, SNB-GTC2112	0	5
													Cupriavidus nantongensis	0.0001	10		Lysobacter antibioticus	0.0001	8		Melampsora larici-populina	0	6
													Bradyrhizobium sp, DFCI-1	0.0001	13		Edwardsiella hoshinae	0.0001	7		Paraprionospio patiens	0	5
													Waddlia chondrophila	0.0001	11		Raoultella planticola	0.0001	8		Daphnia environmental sample	0	6
													Xanthomonas oryzae	0.0001	12		Bradyrhizobium erythrophlei	0.0001	10		Herklotsichthys castelnaui	0	5
													Loktanella vestfoldensis	0.0001	12		Thioalkalivibrio sp, K90mix	0.0001	10		Tellinella virgata	0	6
													Corynebacterium crudilactis	0.0001	8		Haemophilus influenzae	0.0001	11		Pyramimonas sp, F922	0	5
													Actinobacteria bacterium	0.0001	18		Halomonas sp, HG01	0.0001	12		Maurolicus amethystinopunctatus	0	6
													Achromobacter insolitus	0.0001	13		Deinococcus peraridilitoris	0.0001	10		Tetraodon nigroviridis	0	5
													Streptomyces pratensis	0.0001	11		Burkholderia thailandensis	0.0001	9		Cynoglossus lineolatus	0	6
													Moraxella caprae	0.0001	7		Pseudomonas sp, t6 ZQ-2014	0.0001	10		Sarepta speciosa	0	5
													Bradyrhizobium sp, Tv2a-2	0.0001	16		Leclercia adecarboxylata	0.0001	8		Argas brumpti	0	6
													Pectobacterium carotovorum	0.0001	9		Chelatococcus sp, CO-6	0.0001	14		Trichinella spiralis	0	6
													Acidovorax sp, T1	0.0001	13		Pluralibacter gergoviae	0.0001	13		Danio rerio	0	6
													Oxalobacteraceae bacterium AB_14	0.0001	7		Escherichia albertii	0.0001	6		Rhipidocotyle transversale	0	6
													Gemmatimonas aurantiaca	0.0001	15		Pseudomonas luteola	0.0001	15		Tuctoria fragilis	0	6
													Clostridium botulinum	0.0001	16		Methylobacterium extorquens	0.0001	14		Tachysurus nitidus	0	5
													Taylorella equigenitalis	0.0001	7		Xanthomonas hortorum	0.0001	10		Phacus paraorbicularis	0	6
													Hyphomicrobium denitrificans	0.0001	8		Azospirillum lipoferum	0.0001	8
													Acinetobacter pittii	0.0001	10		Sinorhizobium americanum	0.0001	6
													Serratia sp, YD25	0.0001	14		Pseudomonas guangdongensis	0.0001	13
													Acidovorax sp, KKS102	0.0001	9		Salinispora arenicola	0.0001	8
													Azoarcus sp, BH72	0.0001	7		Polaromonas sp, CF318	0.0001	11
													Vogesella sp, LIG4	0.0001	11		Actinobaculum sp, oral taxon 183	0.0001	9
													Rahnella aquatilis	0.0001	7		Actinoplanes sp, SE50/110	0.0001	16
													Acinetobacter bohemicus	0.0001	11		Bacillus velezensis	0.0001	14
													Pseudomonas sp, CCUG 58342	0.0001	8		Martelella sp, AD-3	0.0001	17
													Psychrobacter sp, AntiMn-1	0.0001	9		Vibrio fluvialis	0.0001	6
													Tistrella mobilis	0.0001	12		Marinobacterium aestuarii	0.0001	8
													Methyloversatilis thermotolerans	0.0001	8		Nocardia brasiliensis	0.0001	13
													Rhodobacter sphaeroides	0.0001	15		Paraburkholderia xenovorans	0.0001	6
													Streptomyces sp, AA4	0.0001	16		Shigella flexneri	0.0001	13
													Candidatus Hamiltonella defensa	0.0001	9		Burkholderia sp, Bp5365	0.0001	6
													Pluralibacter gergoviae	0.0001	18		Klebsiella aerogenes	0.0001	16
													Pandoraea pnomenusa	0.0001	18		Klebsiella sp, 7444	0.0001	6
													Halomonas sp, KM-1	0.0001	7		Brucella melitensis	0.0001	12
													Streptomyces filamentosus	0.0001	13		Mycoplasma mycoides	0.0001	6
													Methylobacterium extorquens	0.0001	7		Xanthomonas translucens	0.0001	14
													Alcanivorax sp, P2S70	0.0001	13		Alcanivorax xenomutans	0.0001	6
													Methylovulum psychrotolerans	0.0001	9		Pseudomonas sp, DSS73	0.0001	9
													Acidobacteriaceae bacterium KBS 83	0.0001	17		Burkholderia sp, CCGE1002	0.0001	11
													Pseudomonas sp, KBOS 03	0.0001	8		Pseudomonas sp, KBOS 17	0.0001	7
													Acinetobacter sp, CIP 102136	0.0001	15		Klebsiella sp, LTGPAF-6F	0.0001	16
													Paracoccus aminophilus	0.0001	9		Pantoea agglomerans	0.0001	6
													Bradyrhizobium oligotrophicum	0.0001	14		Marinobacter salarius	0.0001	7
													Cronobacter sakazakii	0.0001	16		Staphylococcus sciuri	0.0001	8
													Micrococcus luteus	0.0001	18		Deinococcus sp, YIM 77859	0.0001	11
													Shewanella baltica	0.0001	15		Archangium gephyra	0.0001	6
													Streptococcus sp, oral taxon 064	0.0001	7		Veillonella parvula	0.0001	6
													Streptomyces parvulus	0.0001	15		Dyella thiooxydans	0.0001	7
													Streptomyces griseus	0.0001	7		Enterobacter hormaechei	0.0001	14
													Paracoccus aminovorans	0.0001	8		Verrucomicrobiaceae bacterium GAS474	0.0001	10
													Acinetobacter beijerinckii	0.0001	18		Dickeya dadantii	0.0001	6
													Photorhabdus asymbiotica	0.0001	7		Clavibacter michiganensis	0.0001	9
													Burkholderia sp, Bp5365	0.0001	7		Advenella kashmirensis	0.0001	7
													Parasutterella excrementihominis	0.0001	9		Hafnia alvei	0.0001	7
													Klebsiella aerogenes	0.0001	14		Pseudohaliea rubra	0.0001	12
													Brucella suis	0.0001	7		Laribacter hongkongensis	0.0001	15
													Xanthomonas gardneri	0.0001	8		Magnetospirillum sp, ME-1	0.0001	8
													Alcanivorax dieselolei	0.0001	8		Neisseria meningitidis	0.0001	17
													Delftia sp, Cs1-4	0.0001	11		Vibrio alginolyticus	0.0001	9
													Alcanivorax xenomutans	0.0001	12		Cupriavidus sp, USMAHM13	0.0001	10
													Pseudomonas sp, 46	0.0001	7		Herbaspirillum frisingense	0.0001	7
													Paracoccus sp, J39	0.0001	7		Hyphomicrobium sp, MC1	0.0001	6
													Pantoea agglomerans	0.0001	9		Bradyrhizobium diazoefficiens	0.0001	12
													Acinetobacter sp, NIPH 899	0.0001	10		Granulibacter bethesdensis	0.0001	6
													Methylocella silvestris	0.0001	8		Burkholderia sp, MSMB0852	0.0001	8
													Bordetella sp, N	0.0001	18		Agrobacterium rhizogenes	0.0001	12
													Archangium gephyra	0.0001	8		Azoarcus sp, KH32C	0.0001	12
													Enterobacter hormaechei	0.0001	7		Aeromonas veronii	0.0001	10
													Burkholderia sp, RPE67	0.0001	17		Gammaproteobacteria bacterium MFB021	0.0001	9
													Pandoraea apista	0.0001	11		Xanthomonas phaseoli	0.0001	14
													Microbacterium sp, URHA0036	0.0001	9		Brachybacterium sp, VR2415	0.0001	17
													Wolbachia endosymbiont of Onchocerca volvulus	0.0001	7		Marinobacter sp, MCTG268	0.0001	11
													[Polyangium] brachysporum	0.0001	16		Burkholderia sp, RPE64	0.0001	12
													Streptomycetaceae bacterium MP113-05	0.0001	10		Solimonas flava	0.0001	6
													Chryseobacterium taklimakanense	0.0001	8		Serratia ficaria	0.0001	13
													Pseudohaliea rubra	0.0001	12		Pseudomonas sp, 19-rlim	0.0001	9
													Lysobacter enzymogenes	0.0001	10		Bacillus subtilis	0.0001	6
													Citrobacter farmeri	0.0001	14		Sinorhizobium medicae	0.0001	15
													Laribacter hongkongensis	0.0001	10		Pantoea sp, PSNIH1	0.0001	8
													Neisseria meningitidis	0.0001	13		Cronobacter turicensis	0.0001	7
													Cupriavidus sp, USMAHM13	0.0001	11		Cobetia marina	0.0001	11
													Acinetobacter sp, DUT-2	0.0001	11		Polaromonas sp, CG9_12	0.0001	11
													Streptomyces ghanaensis	0.0001	7		Actinomyces massiliensis	0.0001	7
													Pseudomonas sp, KC001	0.0001	14		Delftia acidovorans	0.0001	12
													Brucella abortus	0.0001	8		Spiribacter curvatus	0.0001	17
													Dickeya solani	0.0001	7		Neisseria gonorrhoeae	0.0001	9
													Cupriavidus taiwanensis	0.0001	17		Delftia tsuruhatensis	0.0001	8
													Chryseobacterium sp, IHB B 10212	0.0001	15		Plautia stali symbiont	0.0001	6
													Paraburkholderia phytofirmans	0.0001	12		Pseudomonas migulae	0.0001	9
													Gammaproteobacteria bacterium MFB021	0.0001	8		Methylobacterium zatmanii	0.0001	11
													Saccharibacter sp, AM169	0.0001	17		Nocardioides sp, URHA0020	0.0001	15
													Thiothrix disciformis	0.0001	7		Bradyrhizobium sp, ORS 278	0.0001	13
													Pantoea sp, PSNIH2	0.0001	8		Ramlibacter tataouinensis	0.0001	16
													Corynebacterium tuberculostearicum	0.0001	17		Streptococcus parasanguinis	0.0001	14
													Gardnerella vaginalis	0.0001	7		Thioalkalivibrio nitratireducens	0.0001	7
													Paenibacillus xylanexedens	0.0001	12		Pantoea ananatis	0.0001	7
													Pseudomonas sp, EK-I2	0.0001	12		Oblitimonas alkaliphila	0.0001	7
													Corynebacterium resistens	0.0001	9		Methylomonas denitrificans	0.0001	8
													Burkholderia lata	0.0001	15		Bordetella sp, H567	0.0001	7
													Fusobacterium nucleatum	0.0001	12		uncultured Staphylococcus sp,	0.0001	9
													Delftia acidovorans	0.0001	9		Nocardia brevicatena	0.0001	17
													Dyella jiangningensis	0.0001	17		Flavobacteria bacterium MS024-3C	0.0001	7
													Cedecea neteri	0.0001	8		Brevundimonas sp, DS20	0.0001	6
													gamma proteobacterium HTCC2207	0.0001	17		Acinetobacter sp, 33	0.0001	7
													Aeromonas taiwanensis	0.0001	16		Kushneria sp, X49	0.0001	8
													Erwinia gerundensis	0.0001	7		Arcanobacterium phocae	0.0001	13
													uncultured Acinetobacter sp,	0.0001	7		Leptospira sp, E108	0.0001	6
													Xanthomonas axonopodis	0.0001	14		Nocardia seriolae	0.0001	7
													Janthinobacterium lividum	0.0001	12		Rhodopseudomonas palustris	0.0001	17
													Cupriavidus gilardii	0.0001	11		Lysobacter capsici	0.0001	6
													Xenophilus azovorans	0.0001	10		Pseudoflavonifractor capillosus	0.0001	13
													Oblitimonas alkaliphila	0.0001	8		uncultured bacterium 182_06_L14	0.0001	13
													Hydrogenophilus thermoluteolus	0.0001	11		Mesorhizobium loti	0.0001	6
													Pseudomonas sp, MIS38	0.0001	12		Alcanivorax sp, NBRC 101098	0	5
													endosymbiont of unidentified scaly snail isolate Monju	0.0001	15		Methylocaldum szegediense	0	5
													Brevundimonas vesicularis	0.0001	10		Pseudomonas sp, 46-2	0	5
													Acinetobacter sp, 33	0.0001	10		Burkholderia sp, CCGE1003	0	5
													Leptospira sp, E108	0.0001	10		Pseudomonas sp, UIWRF0071	0	5
													Pseudobacteroides cellulosolvens	0.0001	8		Moraxella osloensis	0	5
													Klebsiella michiganensis	0.0001	11		Cronobacter universalis	0	5
													Pandoraea pulmonicola	0	6		Paracoccus sanguinis	0	5
													Cupriavidus basilensis	0	6		Shewanella sp, W3-18-1	0	5
													Ralstonia sp, PBA	0	5		Burkholderia oklahomensis	0	5
													Pectobacterium sp, SCC3193	0	5		Thiohalobacter thiocyanaticus	0	5
													Roseobacter denitrificans	0	6		Yersinia ruckeri	0	5
													Xanthobacter autotrophicus	0	6		Neisseria sp, KEM232	0	5
													Bradyrhizobium canariense	0	6		Burkholderia pyrrocinia	0	5
													Klebsiella sp, M5al	0	5		Pectobacterium parmentieri	0	5
													Thiorhodovibrio sp, 970	0	5		Marinobacterium stanieri	0	5
													Methylomicrobium alcaliphilum	0	6		Oceanimonas sp, GK1	0	5
													Simiduia agarivorans	0	5		Pseudomonas sp, 2149	0	5
													Pantoea rwandensis	0	6		Marinobacter sp, LQ44	0	5
													Francisella noatunensis	0	6		Pantoea stewartii	0	5
													Cronobacter malonaticus	0	5		Proteiniphilum acetatigenes	0	5
													Eubacterium limosum	0	5		uncultured Leeuwenhoekiella sp,	0	5
													Burkholderia sp, BT03	0	6		Burkholderia glumae	0	5
													Pseudomonas sp, LAIL14HWK12:I6	0	6		Halomonas aestuarii	0	5
													Herbaspirillum sp, CF444	0	6		Xenorhabdus doucetiae	0	5
													Pseudomonas xinjiangensis	0	5		mixed culture bacterium AMK_AL_2	0	5
													Rhodococcus erythropolis	0	6		Burkholderia sp, Hpud14,3	0	5
													Kosakonia sacchari	0	6		Delftia sp, HK171	0	5
													Burkholderia thailandensis	0	5		Pseudomonas sp, 3AAV	0	5
													Paraburkholderia kururiensis	0	5		Streptomyces lydicus	0	5
													Xanthomonas hortorum	0	5		Pseudomonas sp, RKS7-2	0	5
													Agrobacterium sp, H13-3	0	5		Pseudomonas sp, IBP-B26	0	5
													Halomonas chromatireducens	0	6		Pseudomonas sp, RB1-2-40	0	5
													Vibrio fluvialis	0	5		Streptomyces ghanaensis	0	5
													Bacillus anthracis	0	5		Aeromonas schubertii	0	5
													Pseudomonas litoralis	0	5		Staphylococcus cohnii	0	5
													Methylobacter tundripaludum	0	6		Pseudomonas sp, 301P5BS	0	5
													Robiginitalea biformata	0	5		Ralstonia pseudosolanacearum	0	5
													alpha proteobacterium BAL199	0	5		Halomonas huangheensis	0	5
													Microbacterium testaceum	0	6		Paraburkholderia bannensis	0	5
													Burkholderia sp, CCGE1002	0	6		Edwardsiella tarda	0	5
													Marichromatium purpuratum	0	5		Endozoicomonas montiporae	0	5
													Pseudomonas sp, 3AAV	0	5		Klebsiella michiganensis	0	5
													Streptomyces lydicus	0	6		Homo sapiens	36.3774	4231556
													Acidovorax sp, JS42	0	5		Lipotes vexillifer	0.0492	5721
													Sinorhizobium meliloti	0	5		Mus musculus	0.0236	2742
													Porticoccus hydrocarbonoclasticus	0	6		Spirometra erinaceieuropaei	0.0123	1430
													Chryseobacterium sp, StRB126	0	6		Daphnia environmental sample	0.0036	421
													Burkholderia sp, RPE64	0	6		Sus scrofa	0.0035	406
													Mesorhizobium opportunistum	0	6		Rattus norvegicus	0.0035	403
													Streptomyces griseorubens	0	5		Debaryomyces fabryi	0.0034	390
													Delftia tsuruhatensis	0	6		Capra hircus	0.0033	380
													Caballeronia sordidicola	0	6		Oryctolagus cuniculus	0.0031	359
													Pseudomonas migulae	0	6		Otohimella japonica	0.003	352
													Halomonas smyrnensis	0	5		Cressa cretica	0.0023	273
													Kribbella flavida	0	6		Vigna angularis	0.002	231
													Oligotropha carboxidovorans	0	5		Paulinella micropora	0.0019	226
													Endozoicomonas elysicola	0	6		Bos taurus	0.0018	213
													Nocardioides sp, URHA0020	0	5		Heterocephalus glaber	0.0018	212
													Halomonas huangheensis	0	5		Crocidura palawanensis	0.0017	194
													Pantoea ananatis	0	5		Cyclospora cayetanensis	0.0013	148
													Rhodococcus sp, WB1	0	5		uncultured Phalacroma	0.0012	135
													Acinetobacter sp, HA	0	5		uncultured Morganella	0.0012	136
													Pseudoflavonifractor capillosus	0	6		uncultured Cyanidiaceae	0.001	118
													Polaromonas naphthalenivorans	0	5		Enterocytozoon bieneusi	0.001	119
													Acinetobacter calcoaceticus	0	5		Haemonchus placei	0.001	117
													Homo sapiens	56.0266	6804484		Diplazium unilobum	0.001	117
													Mus musculus	0.0374	4542		Jaculus jaculus	0.0009	99
													Lipotes vexillifer	0.0328	3984		Anguilla anguilla x Anguilla rostrata	0.0009	103
													Capra hircus	0.011	1341		Nicotiana tabacum	0.0009	103
													Oryctolagus cuniculus	0.009	1099		Ictidomys tridecemlineatus	0.0009	110
													Sus scrofa	0.0075	907		Aphis laciniariae	0.0009	107
													Bos taurus	0.0073	885		Equus przewalskii	0.0009	106
													Rattus norvegicus	0.0058	703		Monodelphis domestica	0.0008	88
													Debaryomyces fabryi	0.0048	589		Wuchereria bancrofti	0.0008	97
													Phytophthora sojae	0.0042	512		Panthera pardus	0.0008	92
													Anguilla anguilla x Anguilla rostrata	0.0035	426		Galeopterus variegatus	0.0007	76
													Heterocephalus glaber	0.0034	416		Pyropia endiviifolia	0.0007	86
													Castor canadensis	0.0032	383		Castor canadensis	0.0007	76
													Panthera pardus	0.0031	373		Hipposideros armiger	0.0007	81
													Tupaia chinensis	0.0028	344		Ovis canadensis	0.0006	64
													Daphnia environmental sample	0.0026	310		Fukomys damarensis	0.0006	71
													Ovis canadensis	0.0025	299		Xenopus tropicalis	0.0006	70
													Spirometra erinaceieuropaei	0.0025	298		Ovis aries	0.0006	71
													Ictidomys tridecemlineatus	0.0022	264		Elephantulus edwardii	0.0006	72
													Hipposideros armiger	0.0021	258		Onchocerca flexuosa	0.0006	70
													Diplazium unilobum	0.002	243		Tursiops truncatus	0.0006	65
													Vigna angularis	0.0019	230		Cricetulus griseus	0.0006	70
													Clariidae sp, JJW-2014	0.0019	226		Meriones unguiculatus	0.0006	69
													Crocidura palawanensis	0.0018	224		Meleagris gallopavo	0.0006	72
													Antigone canadensis	0.0018	221		Gallus gallus	0.0006	68
													Tursiops truncatus	0.0017	208		Chondria sp,	0.0005	61
													Acratosaura mentalis	0.0017	208		Dryadosaura nordestina	0.0005	60
													Scrippsiella sp, RCC2610	0.0014	168		Odocoileus virginianus	0.0005	62
													Cricetulus griseus	0.0013	158		Felis catus	0.0005	54
													Otohimella japonica	0.0013	159		Antigone canadensis	0.0005	62
													Rousettus aegyptiacus	0.0013	161		Cavia porcellus	0.0004	44
													Cressa cretica	0.0013	160		Pyramimonas sp, F922	0.0004	43
													Canis lupus	0.0012	143		Carapus homei	0.0004	50
													Galeopterus variegatus	0.001	120		Mesocricetus auratus	0.0004	45
													Galaxias terenasus	0.001	125		Coturnix japonica	0.0004	44
													Chinchilla lanigera	0.001	119		Acratosaura mentalis	0.0004	50
													Cavia porcellus	0.0009	104		Clariidae sp, JJW-2014	0.0004	41
													Carapus homei	0.0009	106		Dermacentor environmental sample	0.0004	52
													Leptonychotes weddellii	0.0009	110		Sarcophilus harrisii	0.0004	41
													Mustela putorius	0.0009	112		Carteria sp, SAG 8-5	0.0004	47
													Dryadosaura nordestina	0.0009	107		Dasya binghamiae	0.0004	48
													Felis catus	0.0009	107		Myotis brandtii	0.0003	39
													Paulinella micropora	0.0008	94		uncultured Closteriopsis	0.0003	33
													Nicotiana tabacum/Hyoscyamus niger cybrid	0.0008	93		Brassica rapa	0.0003	30
													Xenopus tropicalis	0.0008	93		Clathria eccentrica	0.0003	39
													Orycteropus afer	0.0008	103		Galaxias terenasus	0.0003	39
													Rhinolophus sinicus	0.0008	102		Chinchilla lanigera	0.0003	38
													Monodelphis domestica	0.0007	81		Phytophthora sojae	0.0003	30
													Myotis brandtii	0.0007	88		Tupaia chinensis	0.0002	28
													Cyclospora cayetanensis	0.0007	81		Ursus maritimus	0.0002	26
													Manis javanica	0.0007	86		Myotis lucifugus	0.0002	20
													Octodon degus	0.0007	79		Ornithorhynchus anatinus	0.0002	29
													Mesocricetus auratus	0.0007	86		Manis javanica	0.0002	20
													uncultured Morganella	0.0007	88		Octodon degus	0.0002	26
													Equus caballus	0.0007	89		Nicotiana tabacum/Hyoscyamus niger cybrid	0.0002	22
													Odocoileus virginianus	0.0007	85		Aphelocoma californica	0.0002	18
													Crocidura panayensis	0.0006	72		Microtus ochrogaster	0.0002	26
													Dipodomys ordii	0.0006	76		Protopolystoma xenopodis	0.0002	19
													Myotis davidii	0.0006	69		Ceratotherium simum	0.0002	20
													Pteropus alecto	0.0006	70		Isotoma hypocrateriformis	0.0002	27
													Bubalus bubalis	0.0006	70		Dasyclonium flaccidum	0.0002	21
													Pteropus vampyrus	0.0006	67		Kuruna debilis	0.0002	27
													Equus asinus	0.0006	67		Rhinolophus sinicus	0.0002	19
													Ornithorhynchus anatinus	0.0005	65		Equus caballus	0.0002	18
													Ovis aries	0.0005	61		Trebouxiophyceae sp, KR-2017	0.0002	28
													Enterocytozoon bieneusi	0.0005	63		Ochotona princeps	0.0002	27
													Neomonachus schauinslandi	0.0005	63		Vicugna pacos	0.0002	29
													Peromyscus maniculatus	0.0005	64		Malassezia sympodialis	0.0002	29
													Carteria sp, SAG 8-5	0.0005	61		Scrippsiella sp, RCC2610	0.0002	25
													Ursus maritimus	0.0004	47		Apteryx australis	0.0002	20
													Myotis lucifugus	0.0004	45		Lepidodinium sp, RCC854	0.0002	19
													Fukomys damarensis	0.0004	46		Canis lupus	0.0002	19
													uncultured Cyanidiaceae	0.0004	48		Berkeleya fennica	0.0001	6
													Zea mays	0.0004	53		Kwoniella mangrovensis	0.0001	6
													Genicanthus semifasciatus	0.0004	44		Myotis davidii	0.0001	12
													Panthera tigris	0.0004	53		Orycteropus afer	0.0001	6
													Onchocerca flexuosa	0.0004	54		Pteropus alecto	0.0001	11
													Bos indicus	0.0004	53		Enterobius vermicularis	0.0001	14
													Cyprinus carpio	0.0004	54		Zymoseptoria tritici	0.0001	9
													Tachysurus fulvidraco	0.0004	52		Porphyridium sp, RCC2962	0.0001	7
													Marmota marmota	0.0004	48		Genicanthus semifasciatus	0.0001	7
													Wuchereria bancrofti	0.0003	34		Camelus dromedarius	0.0001	7
													Microtus ochrogaster	0.0003	39		Bison bison	0.0001	7
													uncultured Closteriopsis	0.0003	36		Achlya hypogyna	0.0001	7
													Brassica rapa	0.0003	42		uncultured eukaryote	0.0001	7
													Rhizopus microsporus	0.0003	35		Bos indicus	0.0001	9
													Ceratotherium simum	0.0003	36		Neomonachus schauinslandi	0.0001	8
													Festuca arundinacea	0.0003	35		Dasypus novemcinctus	0.0001	9
													Dasypus novemcinctus	0.0003	39		Aphanomyces euteiches	0.0001	16
													Dermacentor environmental sample	0.0003	33		Leptonychotes weddellii	0.0001	17
													Balaenoptera acutorostrata	0.0003	31		Mustela putorius	0.0001	12
													Pyropia endiviifolia	0.0003	39		Crocidura grayi	0.0001	6
													Condylura cristata	0.0003	40		Mus caroli	0.0001	8
													Physeter catodon	0.0003	42		Cyprinus carpio	0.0001	14
													Meriones unguiculatus	0.0003	31		Tachysurus fulvidraco	0.0001	12
													Anolis rodriguezii	0.0003	35		Nannospalax galili	0.0001	13
													Camelus ferus	0.0003	31		Balaenoptera acutorostrata	0.0001	16
													Camelus bactrianus	0.0003	40		Sorex araneus	0.0001	7
													Acinonyx jubatus	0.0003	36		Bos mutus	0.0001	9
													Ailuropoda melanoleuca	0.0003	39		Miniopterus natalensis	0.0001	10
													Equus przewalskii	0.0003	33		Condylura cristata	0.0001	13
													Odobenus rosmarus	0.0002	30		Physeter catodon	0.0001	12
													Zymoseptoria tritici	0.0002	25		Brassica napus	0.0001	14
													Pyramimonas sp, F922	0.0002	21		Anolis rodriguezii	0.0001	8
													Bison bison	0.0002	19		Camelus ferus	0.0001	7
													Achlya hypogyna	0.0002	22		Rousettus aegyptiacus	0.0001	17
													uncultured eukaryote	0.0002	28		Acinonyx jubatus	0.0001	13
													Dasyclonium flaccidum	0.0002	19		Chrysochromulina sp, CCMP291	0.0001	15
													Aspergillus nomius	0.0002	21		Pyropia haitanensis	0.0001	15
													Chondria sp,	0.0002	22		Ailuropoda melanoleuca	0.0001	10
													Triticum aestivum	0.0002	21		Porochilus argenteus x Neosilurus hyrtlii	0.0001	7
													Carapus acus	0.0002	20		Equus asinus	0.0001	6
													Gossypium hirsutum	0.0002	27		Atriplex halimus	0.0001	13
													Bos mutus	0.0002	25		Pantholops hodgsonii	0	5
													Miniopterus natalensis	0.0002	24		Odobenus rosmarus	0	5
													Chlamydomonas reinhardtii	0.0002	30		Dipodomys ordii	0	5
													Ochotona princeps	0.0002	25		Phaeocystis rex RA-2015b	0	5
													Hexamermis albicans	0.0002	21		Nomuraea sp, MG-2012	0	5
													Encheliophis gracilis	0.0002	20		Neophocaena asiaeorientalis	0	5
													Porochilus argenteus x Neosilurus hyrtlii	0.0002	28		Pteropus vampyrus	0	5
													Aphis laciniariae	0.0002	30		Anolis quaggulus	0	5
													Mus pahari	0.0002	21		Mus pahari	0	5
													Jaculus jaculus	0.0001	14
													uncultured Phalacroma	0.0001	18
													Berkeleya fennica	0.0001	8
													Citrus sinensis	0.0001	9
													Kwoniella mangrovensis	0.0001	16
													Amietia delalandii	0.0001	10
													Cyberlindnera jadinii	0.0001	18
													Nannochloropsis gaditana	0.0001	12
													Aphelocoma californica	0.0001	10
													Protopolystoma xenopodis	0.0001	8
													Camelus dromedarius	0.0001	16
													Dracunculus medinensis	0.0001	7
													Kuruna debilis	0.0001	12
													Mus caroli	0.0001	8
													Nicotiana tabacum	0.0001	15
													Nannospalax galili	0.0001	7
													Sorex araneus	0.0001	17
													Echinops telfairi	0.0001	8
													Oryzias latipes	0.0001	9
													Erinaceus europaeus	0.0001	11
													Nematostella vectensis	0.0001	8
													Lumbricillus pagenstecheri complex sp, A MJK-2016	0.0001	7
													Vicugna pacos	0.0001	10
													Deveximentum indicium	0.0001	13
													Chrysochromulina sp, CCMP291	0.0001	17
													Pseudanthias dispar	0.0001	10
													Fargesia denudata	0.0001	14
													Acipenser fulvescens	0.0001	18
													Amolops mantzorum	0.0001	17
													Apteryx australis	0.0001	10
													Anolis quaggulus	0.0001	7
													Dasya binghamiae	0.0001	17
													Orcinus orca	0.0001	12
													Aureobasidium namibiae	0.0001	9
													Bathypectinura heros	0	5
													Elephantulus edwardii	0	5
													Eptesicus fuscus	0	6
													Kulikovia manchenkoi	0	6
													uncultured Durinskia	0	5
													Cladophialophora yegresii	0	5
													Pyropia haitanensis	0	5
													Lepidodinium sp, RCC854	0	6
													Gallus gallus	0	5
[truncated: 56 more columns]

## Sheet: Table 5 Kraken2
	1. 2320	Reads	% of DNA		2. 8817	Reads	% of DNA		3. 2431	Reads	% of DNA		4. 6921	Reads	% of DNA		5. 13751	Reads	% of DNA		6.196	Reads	% of DNA		7. 242	Reads	% of DNA		8. 938	Reads	% of DNA		9. 240	Reads	% of DNA		10. 10039	Reads	% of DNA		11. 8204	Reads	% of DNA		12. 3357	Reads	% of DNA		13. 5631
Virus	Human alphaherpesvirus 1	105	0.000662074		Human alphaherpesvirus 3	219	0.00158463		Human alphaherpesvirus 3	2234	0.0143917		Human polyomavirus 2	24018	0.204787		Human polyomavirus 2	512	0.00468731		Streptococcus phage PH10	1	6.90288e-06		Shigella virus Shfl2	1	5.90882e-06		Yersinia phage phiR1-37	1	7.61377e-06		Bacillus virus G	1	9.403e-06		Human gammaherpesvirus 4	9	9.65448e-05		Human alphaherpesvirus 3	15	0.000161581		Propionibacterium virus Pirate	1	8.38945e-06		Human gammaherpesvirus 4
Bacteria	Iodobacteriophage phiPLPE	2	1.26109e-05		Suid alphaherpesvirus 1	1	7.23574e-06		Human gammaherpesvirus 4	32	0.000206148		Human polyomavirus 1	7	5.96848e-05		Lactococcus virus bIL67	95	0.000869715		Staphylococcus virus Sextaec	1	6.90288e-06		Streptomyces virus TP1604	1	5.90882e-06		Pseudomonas virus phiKZ	1	7.61377e-06		Choristoneura rosaceana entomopoxvirus	1	9.403e-06		Human alphaherpesvirus 3	7	7.50904e-05		Ateline gammaherpesvirus 3	1	1.07721e-05		Pseudomonas phage phi15	4	3.35578e-05		Ostreid herpesvirus 1
Eukaryota	Flamingopox virus FGPVKD09	1	6.30547e-06		Columbid alphaherpesvirus 1	1	7.23574e-06		Morganella phage vB_MmoM_MP1	1	6.44212e-06		Sea otter polyomavirus 1	49	0.000417794		Lactococcus phage D4412	18	0.000164788		Brochothrix phage A9	1	6.90288e-06		Cellulophaga phage phi14:2	1	5.90882e-06		Enterobacteria phage HK633	1	7.61377e-06		Erinnyis ello granulovirus	1	9.403e-06		Adoxophyes honmai nucleopolyhedrovirus	1	1.07272e-05		Yokapox virus	1	1.07721e-05		Pseudomonas phage Pf-10	3	2.51683e-05		Autographa californica multiple nucleopolyhedrovirus
	Choristoneura biennis entomopoxvirus	1	6.30547e-06		Human gammaherpesvirus 4	31	0.000224308		Enterococcus virus phiEC24C	1	6.44212e-06		Autographa californica multiple nucleopolyhedrovirus	22	0.000187581		Propionibacterium phage PHL025	42	0.000384506		Aeromonas phage phiAS5	1	6.90288e-06		Eptesipox virus	1	5.90882e-06		Streptococcus virus phiAbc2	1	7.61377e-06		Cyprinid herpesvirus 3	1	9.403e-06		Autographa californica multiple nucleopolyhedrovirus	1	1.07272e-05		Amsacta moorei entomopoxvirus	1	1.07721e-05		Pseudomonas phage PPpW-4	1	8.38945e-06		Salmon gill poxvirus
	Autographa californica multiple nucleopolyhedrovirus	2	1.26109e-05		Cnaphalocrocis medinalis granulovirus	1	7.23574e-06		Bacillus phage DIGNKC	1	6.44212e-06		Human mastadenovirus C	32	0.000272845		Escherichia phage HK639	1	9.1549e-06		Pseudomonas phage Phi-S1	1	6.90288e-06		Lymantria xylina nucleopolyhedrovirus	1	5.90882e-06		Pseudomonas phage Phi-S1	2	1.52275e-05		Moumouvirus	1	9.403e-06		Chrysodeixis chalcites nucleopolyhedrovirus	1	1.07272e-05		Synechococcus phage ACG-2014g	1	1.07721e-05		Chrysochromulina ericina virus	2	1.67789e-05		Feldmannia species virus
	Leptopilina boulardi filamentous virus	1	6.30547e-06		Ovine atadenovirus D	1	7.23574e-06		Mocis sp. granulovirus	1	6.44212e-06		Lelliottia phage phD2B	1	8.52641e-06		Pseudomonas phage phi15	34	0.000311267		Bovine alphaherpesvirus 5	2	1.38058e-05		Tokyovirus A1	1	5.90882e-06		Pacmanvirus A23	1	7.61377e-06		Noumeavirus	1	9.403e-06		Croceibacter phage P2559S	1	1.07272e-05		Vesicular exanthema of swine virus	1	1.07721e-05		Gammapapillomavirus 24	2	1.67789e-05		Campylobacter virus CP21
	Pseudomonas moraviensis	40153	0.253184		Synechococcus phage S-CAM1	1	7.23574e-06		Pandoravirus dulcis	1	6.44212e-06		Chrysochromulina ericina virus	7	5.96848e-05		Pseudomonas phage Phi-S1	1	9.1549e-06		Mollivirus sibericum	1	6.90288e-06		Reston ebolavirus	1	5.90882e-06		Pseudomonas moraviensis	22572	0.171858		Scophthalmus maximus rhabdovirus	1	9.403e-06		Caulobacter virus Rogue	1	1.07272e-05		Pseudomonas moraviensis	21150	0.227829		Equid gammaherpesvirus 5	1	8.38945e-06		Hepacivirus C
	Pseudomonas koreensis	19123	0.120579		Tadarida brasiliensis polyomavirus 1	1	7.23574e-06		Megavirus chiliensis	1	6.44212e-06		Megavirus chiliensis	2	1.70528e-05		Pseudomonas virus gh1	8	7.32392e-05		Palyam virus	1	6.90288e-06		Streptococcus pneumoniae	11762	0.0694996		Pseudomonas koreensis	10666	0.0812085		Bwamba orthobunyavirus	1	9.403e-06		Escherichia phage ECML-117	1	1.07272e-05		Pseudomonas koreensis	9887	0.106503		Simbu orthobunyavirus	2	1.67789e-05		Zucchini tigre mosaic virus
	Pseudomonas fluorescens	9786	0.0617053		Tokyovirus A1	1	7.23574e-06		Escherichia coli	206	0.00132708		Torque teno virus 27	23	0.000196107		Pseudomonas phage PPpW-4	22	0.000201408		Streptococcus pneumoniae	699662	4.82968		Streptococcus mitis	29	0.000171356		Pseudomonas fluorescens	5536	0.0421499		Pseudomonas moraviensis	1044	0.00981673		Sulfolobus spindle-shaped virus 9	1	1.07272e-05		Pseudomonas fluorescens	5088	0.0548082		Kaumoebavirus	1	8.38945e-06		Pseudomonas moraviensis
	Pseudomonas mandelii	606	0.00382111		Teschovirus A	1	7.23574e-06		Klebsiella pneumoniae	60	0.000386527		Torque teno virus	2	1.70528e-05		Escherichia virus T4	11	0.000100704		Streptococcus mitis	4068	0.0280809		Streptococcus constellatus	6	3.54529e-05		Pseudomonas mandelii	339	0.00258107		Pseudomonas koreensis	461	0.00433478		Deep-sea thermophilic phage D6E	1	1.07272e-05		Pseudomonas mandelii	326	0.00351169		Human endogenous retrovirus K	1	8.38945e-06		Pseudomonas koreensis
	Pseudomonas azotoformans	577	0.00363826		Isfahan vesiculovirus	1	7.23574e-06		Klebsiella quasipneumoniae	1	6.44212e-06		Simbu orthobunyavirus	1	8.52641e-06		Lymphocystis disease virus Sa	1	9.1549e-06		Streptococcus pseudopneumoniae	1594	0.0110032		Streptococcus intermedius	4	2.36353e-05		Pseudomonas azotoformans	300	0.00228413		Pseudomonas fluorescens	286	0.00268926		Pseudomonas moraviensis	11576	0.124178		Pseudomonas azotoformans	300	0.00323162		Pseudomonas moraviensis	91922	0.771175		Pseudomonas fluorescens
	Pseudomonas trivialis	494	0.0031149		Escherichia coli	9	6.51217e-05		Enterobacter cloacae	33	0.00021259		Hubei lepidoptera virus 3	1	8.52641e-06		Murid betaherpesvirus 1	1	9.1549e-06		Streptococcus gordonii	1385	0.00956049		Streptococcus anginosus	3	1.77265e-05		Pseudomonas trivialis	260	0.00197958		Pseudomonas trivialis	18	0.000169254		Pseudomonas koreensis	5365	0.0575514		Pseudomonas orientalis	238	0.00256375		Pseudomonas koreensis	43070	0.361334		Pseudomonas mandelii
	Pseudomonas protegens	386	0.00243391		Klebsiella pneumoniae	3	2.17072e-05		Enterobacter sp. SA187	1	6.44212e-06		Pseudomonas moraviensis	1202676	10.2545		Human rubulavirus 4	1	9.1549e-06		Streptococcus cristatus	1297	0.00895303		Streptococcus oralis	10	5.90882e-05		Pseudomonas protegens	240	0.00182731		Pseudomonas azotoformans	16	0.000150448		Pseudomonas fluorescens	2836	0.0304223		Pseudomonas protegens	225	0.00242371		Pseudomonas fluorescens	22248	0.186648		Pseudomonas azotoformans
	Pseudomonas orientalis	367	0.00231411		Klebsiella aerogenes	2	1.44715e-05		Salmonella enterica	6	3.86527e-05		Pseudomonas koreensis	569840	4.85869		Pseudomonas moraviensis	1744242	15.9684		Streptococcus mutans	960	0.00662676		Streptococcus pseudopneumoniae	10	5.90882e-05		Pseudomonas orientalis	236	0.00179685		Pseudomonas mandelii	14	0.000131642		Pseudomonas azotoformans	170	0.00182362		Pseudomonas trivialis	213	0.00229445		Pseudomonas mandelii	1406	0.0117956		Pseudomonas orientalis
	Pseudomonas poae	340	0.00214386		Salmonella enterica	3	2.17072e-05		Citrobacter sp. FDAARGOS_156	1	6.44212e-06		Pseudomonas fluorescens	304214	2.59385		Pseudomonas koreensis	822541	7.53028		Streptococcus oralis	900	0.00621259		Streptococcus sp. oral taxon 431	8	4.72706e-05		Pseudomonas poae	183	0.00139332		Pseudomonas mediterranea	12	0.000112836		Pseudomonas mandelii	166	0.00178072		Pseudomonas poae	162	0.00174507		Pseudomonas azotoformans	1222	0.0102519		Pseudomonas trivialis
	Pseudomonas mucidolens	292	0.0018412		Citrobacter koseri	1	7.23574e-06		Raoultella planticola	1	6.44212e-06		Pseudomonas mandelii	18809	0.160373		Pseudomonas fluorescens	424535	3.88657		Streptococcus suis	491	0.00338931		Streptococcus thermophilus	5	2.95441e-05		Pseudomonas mediterranea	164	0.00124866		Pseudomonas orientalis	9	8.4627e-05		Pseudomonas trivialis	141	0.00151254		Pseudomonas mucidolens	154	0.0016589		Pseudomonas trivialis	1088	0.00912772		Pseudomonas protegens
	Pseudomonas corrugata	292	0.0018412		Enterobacter cloacae	2	1.44715e-05		Raoultella ornithinolytica	1	6.44212e-06		Pseudomonas azotoformans	16755	0.14286		Pseudomonas mandelii	27654	0.25317		Streptococcus parasanguinis	425	0.00293372		Streptococcus dysgalactiae	3	1.77265e-05		Pseudomonas mucidolens	160	0.0012182		Pseudomonas poae	9	8.4627e-05		Pseudomonas orientalis	109	0.00116927		Pseudomonas mediterranea	146	0.00157272		Pseudomonas orientalis	1030	0.00864113		Pseudomonas poae
	Pseudomonas rhodesiae	276	0.00174031		Leclercia adecarboxylata	1	7.23574e-06		Candidatus Blochmannia vafer	1	6.44212e-06		Pseudomonas orientalis	14607	0.124545		Pseudomonas azotoformans	21921	0.200685		Streptococcus constellatus	202	0.00139438		Streptococcus equi	2	1.18176e-05		Pseudomonas rhodesiae	159	0.00121059		Pseudomonas protegens	9	8.4627e-05		Pseudomonas protegens	96	0.00102981		Pseudomonas rhodesiae	144	0.00155118		Pseudomonas protegens	855	0.00717298		Pseudomonas mucidolens
	Pseudomonas synxantha	239	0.00150701		Blochmannia endosymbiont of Polyrhachis (Hedomyrma) turneri	1	7.23574e-06		Candidatus Mikella endobia	1	6.44212e-06		Pseudomonas trivialis	13575	0.115746		Pseudomonas trivialis	19689	0.180251		Streptococcus intermedius	105	0.000724802		Streptococcus salivarius	4	2.36353e-05		Pseudomonas synxantha	149	0.00113445		Pseudomonas mucidolens	7	6.5821e-05		Pseudomonas mediterranea	78	0.000836722		Pseudomonas corrugata	140	0.00150809		Pseudomonas corrugata	661	0.00554542		Pseudomonas corrugata
	Pseudomonas brenneri	229	0.00144395		Pantoea ananatis	9	6.51217e-05		Leclercia sp. LSNIH3	1	6.44212e-06		Pseudomonas protegens	11893	0.101405		Pseudomonas orientalis	19484	0.178374		Streptococcus anginosus	37	0.000255406		Streptococcus suis	4	2.36353e-05		Pseudomonas tolaasii	133	0.00101263		Pseudomonas synxantha	7	6.5821e-05		Pseudomonas corrugata	76	0.000815267		Pseudomonas brenneri	124	0.00133573		Pseudomonas poae	660	0.00553704		Pseudomonas rhodesiae
	Pseudomonas mediterranea	225	0.00141873		Erwinia tasmaniensis	1	7.23574e-06		Candidatus Ishikawaella capsulata	1	6.44212e-06		Pseudomonas poae	9214	0.0785623		Pseudomonas protegens	17396	0.159259		Streptococcus thermophilus	339	0.00234008		Streptococcus cristatus	4	2.36353e-05		Pseudomonas corrugata	127	0.000966949		Pseudomonas brenneri	6	5.6418e-05		Pseudomonas cedrina	75	0.00080454		Pseudomonas synxantha	109	0.00117415		Pseudomonas rhodesiae	624	0.00523502		Pseudomonas mediterranea
	Pseudomonas tolaasii	197	0.00124218		Wigglesworthia glossinidia	1	7.23574e-06		Pantoea ananatis	178	0.0011467		Pseudomonas corrugata	8385	0.0714939		Pseudomonas poae	12383	0.113365		Streptococcus salivarius	320	0.00220892		Streptococcus pyogenes	3	1.77265e-05		Pseudomonas cedrina	108	0.000822288		Pseudomonas tolaasii	5	4.7015e-05		Pseudomonas poae	74	0.000793813		Pseudomonas tolaasii	105	0.00113107		Pseudomonas mediterranea	613	0.00514273		Pseudomonas tolaasii
	Pseudomonas cedrina	184	0.00116021		Providencia rettgeri	1	7.23574e-06		Pantoea vagans	2	1.28842e-05		Pseudomonas mucidolens	8324	0.0709738		Pseudomonas mucidolens	12080	0.110591		Streptococcus sp. oral taxon 431	279	0.0019259		Streptococcus sp. NPS 308	3	1.77265e-05		Pseudomonas brenneri	105	0.000799446		Pseudomonas corrugata	4	3.7612e-05		Pseudomonas rhodesiae	70	0.000750904		Pseudomonas cedrina	102	0.00109875		Pseudomonas mucidolens	603	0.00505884		Pseudomonas brenneri
	Pseudomonas libanensis	90	0.000567492		Providencia stuartii	1	7.23574e-06		Pantoea stewartii	1	6.44212e-06		Pseudomonas mediterranea	8138	0.0693879		Pseudomonas corrugata	11209	0.102617		Streptococcus sp. NPS 308	159	0.00109756		Streptococcus agalactiae	2	1.18176e-05		Pseudomonas extremorientalis	62	0.000472054		Pseudomonas libanensis	4	3.7612e-05		Pseudomonas mucidolens	67	0.000718723		Pseudomonas extremorientalis	60	0.000646323		Pseudomonas tolaasii	456	0.00382559		Pseudomonas synxantha
	Pseudomonas extremorientalis	75	0.00047291		Providencia alcalifaciens	1	7.23574e-06		Buchnera aphidicola	1	6.44212e-06		Pseudomonas rhodesiae	7735	0.0659517		Pseudomonas rhodesiae	10385	0.0950736		Streptococcus dysgalactiae	69	0.000476299		Streptococcus parasanguinis	2	1.18176e-05		Pseudomonas libanensis	48	0.000365461		Pseudomonas cedrina	4	3.7612e-05		Pseudomonas synxantha	65	0.000697268		Pseudomonas libanensis	42	0.000452426		Pseudomonas brenneri	450	0.00377525		Pseudomonas cedrina
	Pseudomonas veronii	31	0.00019547		Morganella morganii	1	7.23574e-06		Serratia marcescens	4	2.57685e-05		Pseudomonas brenneri	6888	0.0587299		Pseudomonas mediterranea	10072	0.0922081		Streptococcus equi	55	0.000379658		Streptococcus sp. oral taxon 064	2	1.18176e-05		Pseudomonas veronii	30	0.000228413		Pseudomonas extremorientalis	3	2.8209e-05		Pseudomonas brenneri	61	0.000654359		Pseudomonas veronii	16	0.000172353		Pseudomonas synxantha	438	0.00367458		Pseudomonas extremorientalis
	Pseudomonas sp. B10	10009	0.0631114		Brenneria goodwinii	1	7.23574e-06		Serratia liquefaciens	2	1.28842e-05		Pseudomonas cedrina	6591	0.0561975		Pseudomonas brenneri	9753	0.0892877		Streptococcus sp. oral taxon 064	112	0.000773122		Streptococcus sanguinis	1	5.90882e-06		Pseudomonas sp. B10	5925	0.0451116		Pseudomonas rhodesiae	2	1.8806e-05		Pseudomonas tolaasii	54	0.000579269		Pseudomonas sp. B10	5340	0.0575228		Pseudomonas cedrina	434	0.00364102		Pseudomonas libanensis
	Pseudomonas granadensis	3593	0.0226556		Pectobacterium atrosepticum	1	7.23574e-06		Serratia ficaria	1	6.44212e-06		Pseudomonas synxantha	6469	0.0551573		Pseudomonas tolaasii	9043	0.0827877		Streptococcus pyogenes	109	0.000752414		Streptococcus porcinus	1	5.90882e-06		Pseudomonas granadensis	2000	0.0152275		Pseudomonas sp. B10	260	0.00244478		Pseudomonas extremorientalis	24	0.000257453		Pseudomonas granadensis	1836	0.0197775		Pseudomonas extremorientalis	294	0.0024665		Pseudomonas veronii
	Pseudomonas sp. Z003-0.4C(8344-21)	3385	0.021344		Dickeya zeae	1	7.23574e-06		Serratia sp. YD25	1	6.44212e-06		Pseudomonas tolaasii	5997	0.0511329		Pseudomonas synxantha	8649	0.0791807		Streptococcus agalactiae	104	0.000717899		Streptococcus pluranimalium	1	5.90882e-06		Pseudomonas sp. Z003-0.4C(8344-21)	1984	0.0151057		Pseudomonas sp. Z003-0.4C(8344-21)	102	0.000959106		Pseudomonas libanensis	21	0.000225271		Pseudomonas sp. Z003-0.4C(8344-21)	1808	0.0194759		Pseudomonas libanensis	215	0.00180373		Pseudomonas sp. B10
	Pseudomonas putida	2492	0.0157132		Yersinia massiliensis	1	7.23574e-06		Yersinia pestis	3	1.93264e-05		Pseudomonas extremorientalis	3284	0.0280007		Pseudomonas cedrina	8395	0.0768554		Streptococcus infantarius	48	0.000331338		Streptococcus infantarius	1	5.90882e-06		Pseudomonas putida	1362	0.01037		Pseudomonas granadensis	94	0.000883882		Pseudomonas veronii	9	9.65448e-05		Pseudomonas putida	1277	0.0137559		Pseudomonas veronii	82	0.000687935		Pseudomonas granadensis
	Pseudomonas monteilii	421	0.0026546		Serratia plymuthica	1	7.23574e-06		Yersinia aleksiciae	1	6.44212e-06		Pseudomonas libanensis	2836	0.0241809		Pseudomonas extremorientalis	5178	0.0474041		Streptococcus australis	37	0.000255406		Streptococcus merionis	1	5.90882e-06		Pseudomonas monteilii	257	0.00195674		Pseudomonas putida	51	0.000479553		Pseudomonas sp. B10	2923	0.0313556		Pseudomonas monteilii	197	0.00212209		Pseudomonas sp. B10	23639	0.198318		Pseudomonas sp. Z003-0.4C(8344-21)
	Pseudomonas fulva	73	0.000460299		Obesumbacterium proteus	1	7.23574e-06		Chania multitudinisentens	1	6.44212e-06		Pseudomonas veronii	965	0.00822798		Pseudomonas libanensis	3475	0.0318133		Streptococcus sanguinis	35	0.000241601		Lactococcus lactis	4	2.36353e-05		Pseudomonas fulva	37	0.00028171		Pseudomonas monteilii	8	7.5224e-05		Pseudomonas granadensis	1045	0.0112099		Pseudomonas fulva	39	0.00042011		Pseudomonas granadensis	7863	0.0659662		Pseudomonas putida
	Pseudomonas oryzihabitans	45	0.000283746		Pseudomonas fluorescens	2	1.44715e-05		Morganella morganii	4	2.57685e-05		Pseudomonas sp. B10	308933	2.63409		Pseudomonas veronii	1462	0.0133845		Streptococcus sp. A12	32	0.000220892		Lactococcus piscium	1	5.90882e-06		Pseudomonas oryzihabitans	29	0.000220799		Pseudomonas fulva	3	2.8209e-05		Pseudomonas sp. Z003-0.4C(8344-21)	952	0.0102123		Pseudomonas mosselii	21	0.000226213		Pseudomonas sp. Z003-0.4C(8344-21)	7732	0.0648672		Pseudomonas monteilii
	Pseudomonas mosselii	26	0.000163942		Pseudomonas poae	2	1.44715e-05		Providencia rettgeri	2	1.28842e-05		Pseudomonas granadensis	105107	0.896185		Pseudomonas sp. B10	448620	4.10707		Streptococcus merionis	27	0.000186378		Lactobacillus delbrueckii	2	1.18176e-05		Pseudomonas mosselii	16	0.00012182		Pseudomonas mosselii	1	9.403e-06		Pseudomonas putida	732	0.00785231		Pseudomonas oryzihabitans	11	0.000118493		Pseudomonas putida	5440	0.0456386		Pseudomonas fulva
	Pseudomonas plecoglossicida	2	1.26109e-05		Pseudomonas mandelii	1	7.23574e-06		Photorhabdus asymbiotica	1	6.44212e-06		Pseudomonas sp. Z003-0.4C(8344-21)	102227	0.871629		Pseudomonas sp. Z003-0.4C(8344-21)	152514	1.39625		Streptococcus himalayensis	27	0.000186378		Lactobacillus crispatus	2	1.18176e-05		Pseudomonas chlororaphis	840	0.00639557		Pseudomonas syringae	21	0.000197463		Pseudomonas monteilii	130	0.00139454		Pseudomonas chlororaphis	760	0.00818676		Pseudomonas monteilii	950	0.00796998		Pseudomonas mosselii
	Pseudomonas chlororaphis	1548	0.00976087		Pseudomonas brenneri	1	7.23574e-06		Edwardsiella tarda	2	1.28842e-05		Pseudomonas putida	75623	0.644792		Pseudomonas granadensis	145218	1.32946		Streptococcus parauberis	11	7.59317e-05		Lactobacillus salivarius	1	5.90882e-06		Pseudomonas fragi	140	0.00106593		Pseudomonas cichorii	7	6.5821e-05		Pseudomonas fulva	25	0.00026818		Pseudomonas fragi	181	0.00194974		Pseudomonas fulva	196	0.00164433		Pseudomonas oryzihabitans
	Pseudomonas fragi	298	0.00187903		Pseudomonas mendocina	1	7.23574e-06		Edwardsiella ictaluri	2	1.28842e-05		Pseudomonas monteilii	12988	0.110741		Pseudomonas putida	103489	0.947431		Streptococcus pluranimalium	9	6.21259e-05		Lactobacillus gallinarum	1	5.90882e-06		Pseudomonas taetrolens	90	0.00068524		Pseudomonas viridiflava	5	4.7015e-05		Pseudomonas mosselii	10	0.000107272		Pseudomonas taetrolens	75	0.000807904		Pseudomonas mosselii	97	0.000813776		Pseudomonas plecoglossicida
	Pseudomonas taetrolens	184	0.00116021		Pseudomonas citronellolis	1	7.23574e-06		Hafnia alvei	1	6.44212e-06		Pseudomonas fulva	2586	0.0220493		Pseudomonas monteilii	18424	0.16867		Streptococcus sobrinus	8	5.5223e-05		Lactobacillus heilongjiangensis	1	5.90882e-06		Pseudomonas syringae	402	0.00306074		Pseudomonas savastanoi	2	1.8806e-05		Pseudomonas oryzihabitans	7	7.50904e-05		Pseudomonas syringae	331	0.00356555		Pseudomonas oryzihabitans	75	0.000629209		Pseudomonas chlororaphis
	Pseudomonas syringae	717	0.00452102		Pseudomonas stutzeri	2	1.44715e-05		Pectobacterium parmentieri	1	6.44212e-06		Pseudomonas mosselii	981	0.0083644		Pseudomonas fulva	2932	0.0268422		Streptococcus marmotae	8	5.5223e-05		Enterococcus faecalis	1	5.90882e-06		Pseudomonas viridiflava	175	0.00133241		Pseudomonas syringae group genomosp. 3	2	1.8806e-05		Pseudomonas plecoglossicida	1	1.07272e-05		Pseudomonas viridiflava	151	0.00162658		Pseudomonas plecoglossicida	3	2.51683e-05		Pseudomonas fragi
	Pseudomonas viridiflava	201	0.0012674		Pseudomonas antarctica	2	1.44715e-05		Pectobacterium polaris	1	6.44212e-06		Pseudomonas oryzihabitans	939	0.00800629		Pseudomonas mosselii	1692	0.0154901		Streptococcus sp. I-G2	6	4.14173e-05		Enterococcus faecium	1	5.90882e-06		Pseudomonas cichorii	88	0.000670012		Pseudomonas sp. Lz4W	2	1.8806e-05		Pseudomonas chlororaphis	453	0.00485942		Pseudomonas cichorii	92	0.000991029		Pseudomonas chlororaphis	3163	0.0265358		Pseudomonas taetrolens
	Pseudomonas cichorii	125	0.000788184		Pseudomonas frederiksbergensis	1	7.23574e-06		Pragia fontium	1	6.44212e-06		Pseudomonas plecoglossicida	5	4.2632e-05		Pseudomonas oryzihabitans	1377	0.0126063		Streptococcus pantholopis	6	4.14173e-05		Lactobacillales bacterium	1	5.90882e-06		Pseudomonas savastanoi	30	0.000228413		Pseudomonas fuscovaginae	1	9.403e-06		Pseudomonas fragi	87	0.000933267		Pseudomonas savastanoi	32	0.000344706		Pseudomonas fragi	729	0.00611591		Pseudomonas syringae
	Pseudomonas savastanoi	54	0.000340495		Pseudomonas putida	1	7.23574e-06		Pseudomonas fluorescens	19	0.0001224		Pseudomonas chlororaphis	42480	0.362202		Pseudomonas plecoglossicida	37	0.000338731		Streptococcus porcinus	5	3.45144e-05		Bacillus cereus	11	6.4997e-05		Pseudomonas amygdali	20	0.000152275		Pseudomonas chlororaphis	43	0.000404329		Pseudomonas taetrolens	44	0.000471997		Pseudomonas amygdali	14	0.000150809		Pseudomonas taetrolens	383	0.00321316		Pseudomonas viridiflava
	Pseudomonas amygdali	20	0.000126109		Pseudomonas syringae	1	7.23574e-06		Pseudomonas tolaasii	12	7.73054e-05		Pseudomonas fragi	8790	0.0749471		Pseudomonas chlororaphis	65610	0.600653		Streptococcus ferus	5	3.45144e-05		Bacillus anthracis	1	5.90882e-06		Pseudomonas syringae group genomosp. 3	30	0.000228413		Pseudomonas fragi	11	0.000103433		Pseudomonas syringae	197	0.00211326		Pseudomonas fuscovaginae	25	0.000269301		Pseudomonas syringae	1622	0.0136077		Pseudomonas cichorii
	Pseudomonas fuscovaginae	46	0.000290052		Pseudomonas alkylphenolica	1	7.23574e-06		Pseudomonas trivialis	8	5.1537e-05		Pseudomonas taetrolens	5224	0.0445419		Pseudomonas fragi	12882	0.117933		Streptococcus uberis	5	3.45144e-05		Bacillus thuringiensis	1	5.90882e-06		Pseudomonas fuscovaginae	24	0.000182731		Pseudomonas taetrolens	3	2.8209e-05		Pseudomonas viridiflava	65	0.000697268		Pseudomonas syringae group genomosp. 3	25	0.000269301		Pseudomonas viridiflava	521	0.0043709		Pseudomonas savastanoi
	Pseudomonas syringae group genomosp. 3	39	0.000245913		Pseudomonas yamanorum	1	7.23574e-06		Pseudomonas orientalis	6	3.86527e-05		Pseudomonas syringae	20790	0.177264		Pseudomonas taetrolens	6739	0.0616949		Streptococcus halotolerans	4	2.76115e-05		Bacillus subtilis	4	2.36353e-05		Pseudomonas sp. Lz4W	19	0.000144662		Pseudomonas aeruginosa	18	0.000169254		Pseudomonas cichorii	49	0.000525633		Pseudomonas sp. Lz4W	16	0.000172353		Pseudomonas cichorii	385	0.00322994		Pseudomonas amygdali
	Pseudomonas sp. Lz4W	19	0.000119804		Pseudomonas brassicacearum	1	7.23574e-06		Pseudomonas azotoformans	4	2.57685e-05		Pseudomonas viridiflava	6911	0.058926		Pseudomonas syringae	30165	0.276157		Streptococcus gallolyticus	3	2.07086e-05		Bacillus velezensis	2	1.18176e-05		Pseudomonas avellanae	2	1.52275e-05		Pseudomonas mendocina	7	6.5821e-05		Pseudomonas savastanoi	13	0.000139454		Pseudomonas avellanae	5	5.38603e-05		Pseudomonas savastanoi	82	0.000687935		Pseudomonas fuscovaginae
	Pseudomonas avellanae	10	6.30547e-05		Pseudomonas prosekii	1	7.23574e-06		Pseudomonas synxantha	4	2.57685e-05		Pseudomonas cichorii	4820	0.0410973		Pseudomonas viridiflava	9951	0.0911004		Streptococcus lutetiensis	2	1.38058e-05		Bacillus paralicheniformis	1	5.90882e-06		Pseudomonas reinekei	624	0.004751		Pseudomonas resinovorans	3	2.8209e-05		Pseudomonas amygdali	6	6.43632e-05		Pseudomonas sp. DR 5-09	610	0.00657095		Pseudomonas amygdali	40	0.000335578		Pseudomonas syringae group genomosp. 3
	Pseudomonas frederiksbergensis	1141	0.00719454		Pseudomonas sp. URMO17WK12:I11	1	7.23574e-06		Pseudomonas extremorientalis	4	2.57685e-05		Pseudomonas savastanoi	1494	0.0127384		Pseudomonas cichorii	6433	0.0588935		Streptococcus pasteurianus	2	1.38058e-05		Bacillus pumilus	1	5.90882e-06		Pseudomonas sp. DR 5-09	621	0.00472815		Pseudomonas alcaligenes	2	1.8806e-05		Pseudomonas sp. Lz4W	10	0.000107272		Pseudomonas reinekei	593	0.00638783		Pseudomonas fuscovaginae	151	0.00126681		Pseudomonas sp. Lz4W
	Pseudomonas prosekii	1088	0.00686035		Pseudomonas sp. 7SR1	1	7.23574e-06		Pseudomonas rhodesiae	3	1.93264e-05		Pseudomonas amygdali	732	0.00624133		Pseudomonas savastanoi	2364	0.0216422		Streptococcus sp. I-P16	2	1.38058e-05		Bacillus beveridgei	1	5.90882e-06		Pseudomonas frederiksbergensis	558	0.00424849		Pseudomonas furukawaii	2	1.8806e-05		Pseudomonas fuscovaginae	9	9.65448e-05		Pseudomonas prosekii	551	0.0059354		Pseudomonas syringae group genomosp. 3	142	0.0011913		Pseudomonas avellanae
	Pseudomonas reinekei	1053	0.00663966		Pseudomonas sp. FDAARGOS_380	1	7.23574e-06		Pseudomonas libanensis	2	1.28842e-05		Pseudomonas fuscovaginae	1701	0.0145034		Pseudomonas amygdali	1296	0.0118647		Streptococcus acidominimus	1	6.90288e-06		Bacillus sp. WP8	1	5.90882e-06		Pseudomonas prosekii	511	0.00389064		Pseudomonas citronellolis	1	9.403e-06		Pseudomonas syringae group genomosp. 3	5	5.3636e-05		Pseudomonas frederiksbergensis	526	0.0056661		Pseudomonas sp. Lz4W	31	0.000260073		Pseudomonas sp. DR 5-09
	Pseudomonas sp. DR 5-09	1053	0.00663966		Acinetobacter indicus	1	7.23574e-06		Pseudomonas antarctica	23	0.000148169		Pseudomonas syringae group genomosp. 3	1472	0.0125509		Pseudomonas syringae group genomosp. 3	2544	0.0232901		Streptococcus equinus	1	6.90288e-06		Bacillus sp. X1(2014)	1	5.90882e-06		Pseudomonas aeruginosa	225	0.0017131		Pseudomonas sp. UW4	30	0.00028209		Pseudomonas avellanae	2	2.14544e-05		Pseudomonas aeruginosa	203	0.00218673		Pseudomonas avellanae	19	0.0001594		Pseudomonas prosekii
	Pseudomonas aeruginosa	400	0.00252219		Acinetobacter calcoaceticus	1	7.23574e-06		Pseudomonas syringae	6	3.86527e-05		Pseudomonas sp. Lz4W	749	0.00638628		Pseudomonas fuscovaginae	2271	0.0207908		Streptococcus iniae	1	6.90288e-06		Bacillus sp. FDAARGOS_235	1	5.90882e-06		Pseudomonas mendocina	114	0.00086797		Pseudomonas sp. DR 5-09	30	0.00028209		Pseudomonas prosekii	342	0.0036687		Pseudomonas mendocina	107	0.00115261		Pseudomonas sp. DR 5-09	2624	0.0220139		Pseudomonas reinekei
	Pseudomonas mendocina	231	0.00145656		Acinetobacter sp. TGL-Y2	1	7.23574e-06		Pseudomonas viridiflava	1	6.44212e-06		Pseudomonas avellanae	677	0.00577238		Pseudomonas sp. Lz4W	1112	0.0101802		Streptococcus sp. FDAARGOS_192	1	6.90288e-06		Geobacillus kaustophilus	1	5.90882e-06		Pseudomonas furukawaii	32	0.000243641		Pseudomonas reinekei	28	0.000263284		Pseudomonas frederiksbergensis	319	0.00342198		Pseudomonas citronellolis	46	0.000495514		Pseudomonas prosekii	2548	0.0213763		Pseudomonas frederiksbergensis
	Pseudomonas furukawaii	61	0.000384634		Acinetobacter sp. TTH0-4	1	7.23574e-06		Pseudomonas cichorii	1	6.44212e-06		Pseudomonas sp. DR 5-09	34879	0.297392		Pseudomonas avellanae	762	0.00697603		Lactococcus lactis	8	5.5223e-05		Oceanobacillus iheyensis	2	1.18176e-05		Pseudomonas pseudoalcaligenes	23	0.000175117		Pseudomonas frederiksbergensis	26	0.000244478		Pseudomonas sp. DR 5-09	317	0.00340052		Pseudomonas furukawaii	21	0.000226213		Pseudomonas frederiksbergensis	2540	0.0213092		Pseudomonas aeruginosa
	Pseudomonas pseudoalcaligenes	29	0.000182859		Psychrobacter sp. G	1	7.23574e-06		Pseudomonas sp. NC02	6	3.86527e-05		Pseudomonas prosekii	34163	0.291288		Pseudomonas sp. DR 5-09	49160	0.450055		Lactococcus garvieae	2	1.38058e-05		Virgibacillus phasianinus	1	5.90882e-06		Pseudomonas alcaligenes	30	0.000228413		Pseudomonas sp. URMO17WK12:I11	24	0.000225672		Pseudomonas reinekei	311	0.00333616		Pseudomonas pseudoalcaligenes	13	0.000140037		Pseudomonas reinekei	2413	0.0202437		Pseudomonas mendocina
	Pseudomonas citronellolis	77	0.000485521		Moraxella bovis	1	7.23574e-06		Pseudomonas fragi	3	1.93264e-05		Pseudomonas reinekei	32467	0.276827		Pseudomonas prosekii	46335	0.424192		Lactobacillus salivarius	14	9.66403e-05		Salimicrobium jeotgali	1	5.90882e-06		Pseudomonas resinovorans	30	0.000228413		Pseudomonas prosekii	22	0.000206866		Pseudomonas aeruginosa	127	0.00136235		Pseudomonas resinovorans	29	0.00031239		Pseudomonas aeruginosa	1039	0.00871664		Pseudomonas citronellolis
	Pseudomonas resinovorans	50	0.000315273		Shewanella japonica	4	2.8943e-05		Pseudomonas taetrolens	1	6.44212e-06		Pseudomonas frederiksbergensis	32458	0.27675		Pseudomonas reinekei	45020	0.412153		Lactobacillus helveticus	5	3.45144e-05		Fictibacillus arsenicus	1	5.90882e-06		Pseudomonas citronellolis	29	0.000220799		Pseudomonas vancouverensis	21	0.000197463		Pseudomonas mendocina	48	0.000514906		Pseudomonas alcaligenes	24	0.000258529		Pseudomonas mendocina	516	0.00432895		Pseudomonas furukawaii
	Pseudomonas alcaligenes	43	0.000271135		Shewanella oneidensis	1	7.23574e-06		Pseudomonas extremaustralis	4	2.57685e-05		Pseudomonas aeruginosa	13363	0.113938		Pseudomonas aeruginosa	18914	0.173156		Lactobacillus lindneri	5	3.45144e-05		Paenibacillus sp. RUD330	4	2.36353e-05		Pseudomonas arsenicoxydans	368	0.00280187		Pseudomonas silesiensis	20	0.00018806		Pseudomonas citronellolis	25	0.00026818		Pseudomonas sp. UW4	352	0.00379176		Pseudomonas alcaligenes	169	0.00141782		Pseudomonas pseudoalcaligenes
	Pseudomonas umsongensis	699	0.00440752		Shewanella sp. ANA-3	1	7.23574e-06		Pseudomonas prosekii	4	2.57685e-05		Pseudomonas mendocina	6389	0.0544752		Pseudomonas mendocina	9924	0.0908532		Lactobacillus delbrueckii	3	2.07086e-05		Paenibacillus terrae	1	5.90882e-06		Pseudomonas vancouverensis	367	0.00279426		Pseudomonas sp. 31-12	19	0.000178657		Pseudomonas furukawaii	13	0.000139454		Pseudomonas silesiensis	350	0.00377022		Pseudomonas resinovorans	147	0.00123325		Pseudomonas resinovorans
	Pseudomonas vancouverensis	673	0.00424358		Pseudoalteromonas espejiana	1	7.23574e-06		Pseudomonas palleroniana	3	1.93264e-05		Pseudomonas furukawaii	1890	0.0161149		Pseudomonas citronellolis	3428	0.031383		Lactobacillus acidophilus	1	6.90288e-06		Paenibacillus borealis	1	5.90882e-06		Pseudomonas silesiensis	365	0.00277903		Pseudomonas umsongensis	18	0.000169254		Pseudomonas pseudoalcaligenes	4	4.29088e-05		Pseudomonas umsongensis	343	0.00369481		Pseudomonas furukawaii	97	0.000813776		Pseudomonas alcaligenes
	Pseudomonas silesiensis	664	0.00418683		Pseudoalteromonas luteoviolacea	1	7.23574e-06		Pseudomonas sihuiensis	3	1.93264e-05		Pseudomonas pseudoalcaligenes	1148	0.00978831		Pseudomonas furukawaii	2336	0.0213858		Lactobacillus amylophilus	1	6.90288e-06		Paenibacillus sp. FSL R7-0273	1	5.90882e-06		Pseudomonas lini	353	0.00268766		Pseudomonas stutzeri	11	0.000103433		Pseudomonas resinovorans	16	0.000171635		Pseudomonas vancouverensis	305	0.00328548		Pseudomonas pseudoalcaligenes	36	0.00030202		Pseudomonas silesiensis
	Pseudomonas arsenicoxydans	654	0.00412378		Pseudoalteromonas rubra	1	7.23574e-06		Pseudomonas aeruginosa	2	1.28842e-05		Pseudomonas resinovorans	2290	0.0195255		Pseudomonas pseudoalcaligenes	912	0.00834927		Lactobacillus amylovorus	1	6.90288e-06		Paenibacillus sp. IHBB 10380	1	5.90882e-06		Pseudomonas sp. URMO17WK12:I11	334	0.002543		Pseudomonas balearica	3	2.8209e-05		Pseudomonas alcaligenes	7	7.50904e-05		Pseudomonas lini	305	0.00328548		Pseudomonas citronellolis	124	0.00104029		Pseudomonas umsongensis
	Pseudomonas sp. UW4	633	0.00399136		Pseudoalteromonas marina	1	7.23574e-06		Pseudomonas lini	2	1.28842e-05		Pseudomonas citronellolis	2099	0.0178969		Pseudomonas resinovorans	2783	0.0254781		Lactobacillus jensenii	1	6.90288e-06		Paenibacillus bovis	1	5.90882e-06		Pseudomonas sp. UW4	323	0.00245925		Pseudomonas xanthomarina	1	9.403e-06		Pseudomonas arsenicoxydans	189	0.00202744		Pseudomonas arsenicoxydans	305	0.00328548		Pseudomonas umsongensis	1537	0.0128946		Pseudomonas vancouverensis
	Pseudomonas lini	587	0.00370131		Pseudoalteromonas arctica	1	7.23574e-06		Pseudomonas umsongensis	2	1.28842e-05		Pseudomonas alcaligenes	1603	0.0136678		Pseudomonas alcaligenes	2205	0.0201865		Enterococcus faecium	3	2.07086e-05		Paenibacillus crassostreae	1	5.90882e-06		Pseudomonas stutzeri	271	0.00206333		Pseudomonas arsenicoxydans	15	0.000141045		Pseudomonas silesiensis	181	0.00194162		Pseudomonas sp. URMO17WK12:I11	292	0.00314544		Pseudomonas vancouverensis	1511	0.0126765		Pseudomonas arsenicoxydans
	Pseudomonas stutzeri	480	0.00302663		Pseudoalteromonas sp. 1_2015MBL_MicDiv	1	7.23574e-06		Pseudomonas sp. CCOS 191	2	1.28842e-05		Pseudomonas vancouverensis	20750	0.176923		Pseudomonas frederiksbergensis	40846	0.373941		Enterococcus faecalis	1	6.90288e-06		Brevibacillus brevis	2	1.18176e-05		Pseudomonas xanthomarina	17	0.000129434		Pseudomonas sp. LAB-08	12	0.000112836		Pseudomonas umsongensis	177	0.00189872		Pseudomonas stutzeri	239	0.00257452		Pseudomonas silesiensis	1493	0.0125254		Pseudomonas sp. UW4
	Pseudomonas balearica	46	0.000290052		Marinobacter salinus	1	7.23574e-06		Pseudomonas sp. LG1D9	2	1.28842e-05		Pseudomonas sp. UW4	20426	0.17416		Pseudomonas silesiensis	31126	0.284955		Enterococcus thailandicus	1	6.90288e-06		Staphylococcus aureus	2	1.18176e-05		Pseudomonas balearica	15	0.000114207		Pseudomonas agarici	11	0.000103433		Pseudomonas vancouverensis	171	0.00183435		Pseudomonas balearica	28	0.000301617		Pseudomonas arsenicoxydans	1488	0.0124835		Pseudomonas lini
	Pseudomonas xanthomarina	36	0.000226997		Glaciecola sp. 4H-3-7+YE-5	1	7.23574e-06		Pseudomonas fulva	1	6.44212e-06		Pseudomonas silesiensis	20391	0.173862		Pseudomonas umsongensis	29135	0.266728		Enterococcus sp. CR-Ec1	1	6.90288e-06		Staphylococcus simiae	2	1.18176e-05		Pseudomonas umsongensis	305	0.0023222		Pseudomonas lini	7	6.5821e-05		Pseudomonas lini	165	0.00176999		Pseudomonas xanthomarina	16	0.000172353		Pseudomonas sp. UW4	1432	0.0120137		Pseudomonas sp. URMO17WK12:I11
	Pseudomonas sp. LAB-08	539	0.00339865		Paraglaciecola psychrophila	1	7.23574e-06		Pseudomonas alkylphenolica	1	6.44212e-06		Pseudomonas lini	19332	0.164832		Pseudomonas arsenicoxydans	27463	0.251421		Enterococcus sp. FDAARGOS_163	1	6.90288e-06		Staphylococcus haemolyticus	1	5.90882e-06		Pseudomonas sp. LAB-08	289	0.00220038		Pseudomonas brassicacearum	6	5.6418e-05		Pseudomonas sp. URMO17WK12:I11	161	0.00172708		Pseudomonas sp. LAB-08	273	0.00294077		Pseudomonas lini	1310	0.0109902		Pseudomonas stutzeri
	Pseudomonas sp. URMO17WK12:I11	513	0.00323471		Psychromonas sp. CNPT3	1	7.23574e-06		Pseudomonas psychrotolerans	1	6.44212e-06		Pseudomonas arsenicoxydans	19303	0.164585		Pseudomonas vancouverensis	27154	0.248592		Weissella ceti	3	2.07086e-05		Staphylococcus simulans	1	5.90882e-06		Pseudomonas sp. 31-12	256	0.00194913		Pseudomonas sp. LG1D9	6	5.6418e-05		Pseudomonas sp. UW4	160	0.00171635		Pseudomonas sp. 31-12	230	0.00247757		Pseudomonas stutzeri	1094	0.00917806		Pseudomonas balearica
	Pseudomonas antarctica	483	0.00304554		Vibrio campbellii	1	7.23574e-06		Pseudomonas entomophila	1	6.44212e-06		Pseudomonas umsongensis	18394	0.156835		Pseudomonas sp. UW4	26817	0.245507		Weissella cibaria	2	1.38058e-05		Staphylococcus muscae	1	5.90882e-06		Pseudomonas brassicacearum	217	0.00165219		Pseudomonas thivervalensis	5	4.7015e-05		Pseudomonas sp. LAB-08	144	0.00154472		Pseudomonas antarctica	185	0.00199283		Pseudomonas balearica	87	0.000729882		Pseudomonas xanthomarina
	Pseudomonas brassicacearum	458	0.00288791		Vibrio vulnificus	1	7.23574e-06		Pseudomonas brassicacearum	1	6.44212e-06		Pseudomonas sp. URMO17WK12:I11	17657	0.150551		Pseudomonas lini	25751	0.235748		Carnobacterium maltaromaticum	1	6.90288e-06		Staphylococcus sciuri	1	5.90882e-06		Pseudomonas antarctica	188	0.00143139		Pseudomonas palleroniana	5	4.7015e-05		Pseudomonas stutzeri	119	0.00127654		Pseudomonas brassicacearum	180	0.00193897		Pseudomonas xanthomarina	72	0.00060404		Pseudomonas sp. LAB-08
	Pseudomonas sp. 31-12	452	0.00285007		Vibrio nigripulchritudo	1	7.23574e-06		Pseudomonas oryzae	1	6.44212e-06		Pseudomonas stutzeri	12768	0.108865		Pseudomonas sp. URMO17WK12:I11	24773	0.226794		Bacillus thuringiensis	17	0.000117349		Staphylococcus auricularis	1	5.90882e-06		Pseudomonas agarici	187	0.00142378		Pseudomonas alkylphenolica	5	4.7015e-05		Pseudomonas balearica	10	0.000107272		Pseudomonas agarici	160	0.00172353		Pseudomonas sp. LAB-08	1245	0.0104449		Pseudomonas sp. 31-12
	Pseudomonas agarici	293	0.0018475		Vibrio anguillarum	1	7.23574e-06		Pseudomonas sp. FDAARGOS_380	1	6.44212e-06		Pseudomonas balearica	1397	0.0119114		Pseudomonas sp. LAB-08	22353	0.204639		Bacillus cereus	11	7.59317e-05		Staphylococcus lutrae	1	5.90882e-06		Pseudomonas palleroniana	174	0.0013248		Pseudomonas sp. GR 6-02	5	4.7015e-05		Pseudomonas xanthomarina	6	6.43632e-05		Pseudomonas palleroniana	141	0.00151886		Pseudomonas sp. URMO17WK12:I11	1221	0.0102435		Pseudomonas brassicacearum
	Pseudomonas palleroniana	261	0.00164573		Aliivibrio salmonicida	2	1.44715e-05		Pseudomonas sp. 09C 129	1	6.44212e-06		Pseudomonas xanthomarina	924	0.0078784		Pseudomonas stutzeri	18489	0.169265		Bacillus anthracis	4	2.76115e-05		Staphylococcus pettenkoferi	1	5.90882e-06		Pseudomonas thivervalensis	126	0.000959336		Pseudomonas sp. HLS-6	5	4.7015e-05		Pseudomonas sp. 31-12	137	0.00146963		Pseudomonas sp. NC02	121	0.00130342		Pseudomonas sp. 31-12	1093	0.00916967		Pseudomonas antarctica
	Pseudomonas sp. GR 6-02	243	0.00153223		Aliivibrio fischeri	1	7.23574e-06		Pseudomonas sp. S09G 359	1	6.44212e-06		Pseudomonas sp. LAB-08	15440	0.131648		Pseudomonas balearica	1998	0.0182915		Bacillus pseudomycoides	1	6.90288e-06		Planococcus sp. PAMC 21323	3	1.77265e-05		Pseudomonas psychrophila	113	0.000860357		Pseudomonas sp. 02C 26	5	4.7015e-05		Pseudomonas antarctica	115	0.00123363		Pseudomonas sp. 7SR1	112	0.00120647		Pseudomonas antarctica	945	0.00792803		Pseudomonas agarici
	Pseudomonas thivervalensis	234	0.00147548		Mannheimia varigena	2	1.44715e-05		Acinetobacter baumannii	5	3.22106e-05		Pseudomonas sp. 31-12	13953	0.118969		Pseudomonas xanthomarina	1333	0.0122035		Bacillus subtilis	10	6.90288e-05		Planococcus sp. MB-3u-03	1	5.90882e-06		Pseudomonas sp. GR 6-02	112	0.000852743		Pseudomonas sp. NC02	5	4.7015e-05		Pseudomonas brassicacearum	99	0.00106199		Pseudomonas thivervalensis	110	0.00118493		Pseudomonas brassicacearum	900	0.0075505		Pseudomonas sp. 7SR1
	Pseudomonas extremaustralis	230	0.00145026		Haemophilus pittmaniae	1	7.23574e-06		Acinetobacter pittii	2	1.28842e-05		Pseudomonas brassicacearum	12180	0.103852		Pseudomonas sp. 31-12	18948	0.173467		Bacillus velezensis	7	4.83201e-05		Jeotgalibacillus malaysiensis	1	5.90882e-06		Pseudomonas sp. 7SR1	111	0.000845129		Pseudomonas parafulva	4	3.7612e-05		Pseudomonas agarici	69	0.000740177		Pseudomonas psychrophila	97	0.00104489		Pseudomonas agarici	665	0.00557898		Pseudomonas sp. GR 6-02
	Pseudomonas sp. 7SR1	225	0.00141873		Pasteurella dagmatis	1	7.23574e-06		Acinetobacter calcoaceticus	1	6.44212e-06		Pseudomonas antarctica	11142	0.0950012		Pseudomonas antarctica	17094	0.156494		Bacillus amyloliquefaciens	1	6.90288e-06		Tumebacillus avium	1	5.90882e-06		Pseudomonas parafulva	109	0.000829901		Pseudomonas antarctica	4	3.7612e-05		Pseudomonas alkylphenolica	66	0.000707995		Pseudomonas sp. GR 6-02	95	0.00102334		Pseudomonas sp. 7SR1	530	0.00444641		Pseudomonas psychrophila
	Pseudomonas psychrophila	208	0.00131154		Gallibacterium anatis	1	7.23574e-06		Acinetobacter lactucae	1	6.44212e-06		Pseudomonas agarici	7716	0.0657897		Pseudomonas brassicacearum	16780	0.153619		Bacillus sp. Lzh-5	5	3.45144e-05		Clostridium botulinum	4	2.36353e-05		Pseudomonas extremaustralis	108	0.000822288		Pseudomonas extremaustralis	4	3.7612e-05		Pseudomonas sp. 7SR1	64	0.000686541		Pseudomonas extremaustralis	83	0.00089408		Pseudomonas psychrophila	481	0.00403532		Pseudomonas extremaustralis
	Pseudomonas sp. 02C 26	165	0.0010404		Francisella tularensis	1	7.23574e-06		Acinetobacter bereziniae	1	6.44212e-06		Pseudomonas psychrophila	7064	0.0602305		Pseudomonas agarici	11615	0.106334		Bacillus pumilus	3	2.07086e-05		Clostridium saccharoperbutylacetonicum	2	1.18176e-05		Pseudomonas alkylphenolica	107	0.000814674		Pseudomonas pohangensis	4	3.7612e-05		Pseudomonas sp. GR 6-02	62	0.000665087		Pseudomonas parafulva	82	0.000883308		Pseudomonas palleroniana	481	0.00403532		Pseudomonas sp. NC02
	Pseudomonas alkylphenolica	164	0.0010341		Francisella persica	1	7.23574e-06		Acinetobacter sp. TGL-Y2	1	6.44212e-06		Pseudomonas sp. 7SR1	6996	0.0596507		Pseudomonas psychrophila	10859	0.099413		Bacillus simplex	1	6.90288e-06		Clostridium sp. DL-VIII	2	1.18176e-05		Pseudomonas sp. NC02	100	0.000761377		Pseudomonas rhizosphaerae	3	2.8209e-05		Pseudomonas sp. StFLB209	59	0.000632905		Pseudomonas sp. S09G 359	81	0.000872536		Pseudomonas extremaustralis	472	0.00395982		Pseudomonas thivervalensis
	Pseudomonas sp. HLS-6	164	0.0010341		Francisella philomiragia	1	7.23574e-06		Psychrobacter arcticus	1	6.44212e-06		Pseudomonas palleroniana	6929	0.0590795		Pseudomonas thivervalensis	9565	0.0875666		Bacillus xiamenensis	1	6.90288e-06		Clostridium butyricum	1	5.90882e-06		Pseudomonas sp. HLS-6	96	0.000730922		Pseudomonas versuta	3	2.8209e-05		Pseudomonas psychrophila	57	0.000611451		Pseudomonas versuta	79	0.000850992		Pseudomonas sp. GR 6-02	450	0.00377525		Pseudomonas palleroniana
	Pseudomonas parafulva	162	0.00102149		Simiduia agarivorans	2	1.44715e-05		Psychrobacter sp. P11F6	1	6.44212e-06		Pseudomonas sp. GR 6-02	6826	0.0582012		Pseudomonas sp. 7SR1	9287	0.0850215		Bacillus weihaiensis	1	6.90288e-06		Clostridium chauvoei	1	5.90882e-06		Pseudomonas sp. LG1D9	89	0.000677626		Pseudomonas sp. CC6-YY-74	3	2.8209e-05		Pseudomonas palleroniana	55	0.000589996		Pseudomonas sp. HLS-6	75	0.000807904		Pseudomonas thivervalensis	438	0.00367458		Pseudomonas sp. LG1D9
	Pseudomonas sp. NC02	162	0.00102149		Cellvibrio sp. PSBB006	1	7.23574e-06		Vibrio campbellii	3	1.93264e-05		Pseudomonas extremaustralis	6271	0.0534691		Pseudomonas sp. GR 6-02	9245	0.084637		Bacillus sp. FJAT-14266	1	6.90288e-06		Clostridium sp. MF28	1	5.90882e-06		Pseudomonas sp. StFLB209	87	0.000662398		Pseudomonas psychrophila	2	1.8806e-05		Pseudomonas sp. NC02	54	0.000579269		Pseudomonas sp. NS1(2017)	71	0.000764816		Pseudomonas alkylphenolica	420	0.00352357		Pseudomonas alkylphenolica
	Pseudomonas sp. NS1(2017)	146	0.000920599		Spongiibacter sp. IMCC21906	1	7.23574e-06		Vibrio parahaemolyticus	1	6.44212e-06		Pseudomonas thivervalensis	6226	0.0530854		Pseudomonas palleroniana	8618	0.0788969		Virgibacillus sp. 6R	1	6.90288e-06		Cellulosilyticum lentocellum	2	1.18176e-05		Pseudomonas sp. S09G 359	87	0.000662398		Pseudomonas yamanorum	2	1.8806e-05		Pseudomonas thivervalensis	53	0.000568542		Pseudomonas alkylphenolica	70	0.000754044		Pseudomonas sp. S09G 359	399	0.00334739		Pseudomonas parafulva
	Pseudomonas sp. StFLB209	139	0.00087646		Halorhodospira halochloris	1	7.23574e-06		Vibrio rotiferianus	1	6.44212e-06		Pseudomonas alkylphenolica	6034	0.0514483		Pseudomonas alkylphenolica	8452	0.0773772		Geobacillus sp. GHH01	1	6.90288e-06		[Clostridium] saccharolyticum	1	5.90882e-06		Pseudomonas versuta	84	0.000639557		Pseudomonas sp. ATCC 13867	2	1.8806e-05		Pseudomonas sp. S09G 359	53	0.000568542		Pseudomonas sp. LG1D9	68	0.0007325		Pseudomonas sp. HLS-6	382	0.00320477		Pseudomonas sp. S09G 359
	Pseudomonas sp. S09G 359	136	0.000857544		Thioalkalivibrio sp. K90mix	1	7.23574e-06		Vibrio scophthalmi	2	1.28842e-05		Pseudomonas parafulva	5386	0.0459232		Pseudomonas sp. NC02	7965	0.0729188		Oceanobacillus iheyensis	1	6.90288e-06		[Clostridium] bolteae	1	5.90882e-06		Pseudomonas sp. 02C 26	76	0.000578647		Pseudomonas oryzae	2	1.8806e-05		Pseudomonas extremaustralis	47	0.000504179		Pseudomonas sp. StFLB209	66	0.000710955		Pseudomonas sp. NC02	379	0.0031796		Pseudomonas sp. NS1(2017)
	Pseudomonas sp. LG1D9	132	0.000832322		Nitrosococcus oceani	1	7.23574e-06		Vibrio anguillarum	2	1.28842e-05		Pseudomonas sp. NC02	5370	0.0457868		Pseudomonas extremaustralis	7920	0.0725068		Lysinibacillus fusiformis	1	6.90288e-06		Anaerotignum propionicum	1	5.90882e-06		Pseudomonas yamanorum	61	0.00046444		Pseudomonas cerasi	2	1.8806e-05		Pseudomonas sp. LG1D9	45	0.000482724		Pseudomonas sp. 02C 26	64	0.000689411		Pseudomonas parafulva	376	0.00315443		Pseudomonas sp. 02C 26
	Pseudomonas rhizosphaerae	126	0.000794489		Lysobacter enzymogenes	1	7.23574e-06		Photobacterium profundum	1	6.44212e-06		Pseudomonas sp. S09G 359	5305	0.0452326		Pseudomonas parafulva	7030	0.0643589		Parageobacillus thermoglucosidasius	1	6.90288e-06		Ruminiclostridium thermocellum	1	5.90882e-06		Pseudomonas pohangensis	60	0.000456826		Pseudomonas sp. MYb193	2	1.8806e-05		Pseudomonas parafulva	40	0.000429088		Pseudomonas cerasi	63	0.000678639		Pseudomonas versuta	358	0.00300342		Pseudomonas sp. StFLB209
	Pseudomonas versuta	123	0.000775573		Xanthomonas oryzae	1	7.23574e-06		Pseudoalteromonas phenolica	1	6.44212e-06		Pseudomonas sp. LG1D9	4677	0.039878		Pseudomonas sp. HLS-6	6640	0.0607885		Staphylococcus aureus	6	4.14173e-05		[Clostridium] thermosuccinogenes	1	5.90882e-06		Pseudomonas sp. NS1(2017)	60	0.000456826		Pseudomonas sp. A214	2	1.8806e-05		Pseudomonas sp. HLS-6	39	0.000418361		Pseudomonas yamanorum	62	0.000667867		Pseudomonas sp. StFLB209	316	0.00265107		Pseudomonas sp. HLS-6
	Pseudomonas yamanorum	116	0.000731434		Dyella jiangningensis	1	7.23574e-06		Pseudoalteromonas tunicata	1	6.44212e-06		Pseudomonas sp. HLS-6	4505	0.0384115		Pseudomonas sp. S09G 359	6364	0.0582618		Staphylococcus hominis	2	1.38058e-05		Ruminococcus bicirculans	1	5.90882e-06		Pseudomonas rhizosphaerae	59	0.000449213		Pseudomonas sp. 7SR1	2	1.8806e-05		Pseudomonas rhizosphaerae	37	0.000396907		Pseudomonas rhizosphaerae	61	0.000657095		Pseudomonas sp. LG1D9	310	0.00260073		Pseudomonas rhizosphaerae
	Pseudomonas cerasi	108	0.000680991		Kangiella sediminilitoris	1	7.23574e-06		Marinobacter sp. LV10R510-11A	1	6.44212e-06		Pseudomonas versuta	4260	0.0363225		Pseudomonas sp. LG1D9	6151	0.0563118		Staphylococcus lugdunensis	1	6.90288e-06		Clostridioides difficile	1	5.90882e-06		Pseudomonas cerasi	51	0.000388303		Pseudomonas sp. NS1(2017)	2	1.8806e-05		Pseudomonas sp. 02C 26	37	0.000396907		Pseudomonas sp. MRSN12121	50	0.000538603		Pseudomonas sp. 02C 26	300	0.00251683		Pseudomonas versuta
	Pseudomonas pohangensis	99	0.000624241		Legionella sainthelensi	1	7.23574e-06		Marinobacter salarius	1	6.44212e-06		Pseudomonas sp. StFLB209	4166	0.035521		Pseudomonas sp. 02C 26	6032	0.0552223		Staphylococcus kloosii	1	6.90288e-06		Thermincola potens	1	5.90882e-06		Pseudomonas sp. M30-35	51	0.000388303		Pseudomonas sp. S09G 359	2	1.8806e-05		Pseudomonas sp. NS1(2017)	34	0.000364725		Pseudomonas sp. ATCC 13867	46	0.000495514		Pseudomonas sp. NS1(2017)	293	0.00245811		Pseudomonas cremoricolorata
	Pseudomonas cremoricolorata	92	0.000580103		Fluoribacter dumoffii	1	7.23574e-06		Shewanella sp. MR-7	1	6.44212e-06		Pseudomonas sp. 02C 26	4083	0.0348133		Pseudomonas versuta	5967	0.0546273		Staphylococcus saprophyticus	1	6.90288e-06		Thermoanaerobacterium xylanolyticum	2	1.18176e-05		Pseudomonas sp. 09C 129	51	0.000388303		Pseudomonas alcaliphila	1	9.403e-06		Pseudomonas versuta	33	0.000353998		Pseudomonas cremoricolorata	44	0.00047397		Pseudomonas rhizosphaerae	260	0.00218126		Pseudomonas sp. FDAARGOS_380
	Pseudomonas asplenii	91	0.000573798		Aeromonas dhakensis	1	7.23574e-06		Shewanella baltica	1	6.44212e-06		Pseudomonas sp. NS1(2017)	3819	0.0325623		Pseudomonas sp. StFLB209	5785	0.0529611		Staphylococcus pasteuri	1	6.90288e-06		Thermoanaerobacterium sp. RBIITD	1	5.90882e-06		Pseudomonas cremoricolorata	48	0.000365461		Pseudomonas psychrotolerans	1	9.403e-06		Pseudomonas yamanorum	30	0.000321816		Pseudomonas sp. s211(2017)	42	0.000452426		Pseudomonas cerasi	231	0.00193796		Pseudomonas sp. 09C 129
	Pseudomonas sp. CC6-YY-74	91	0.000573798		Aeromonas sp. ASNIH5	1	7.23574e-06		Colwellia sp. PAMC 20917	1	6.44212e-06		Pseudomonas cerasi	3520	0.0300129		Pseudomonas cremoricolorata	5325	0.0487498		Staphylococcus argenteus	1	6.90288e-06		Caldanaerobacter subterraneus	1	5.90882e-06		Pseudomonas sp. MRSN12121	46	0.000350234		Pseudomonas lurida	1	9.403e-06		Pseudomonas cerasi	29	0.000311089		Pseudomonas sp. CC6-YY-74	40	0.000430882		Pseudomonas asplenii	208	0.00174501		Pseudomonas sp. MYb193
	Pseudomonas sp. M30-35	86	0.00054227		Bradyrhizobium ottawaense	2	1.44715e-05		Moritella viscosa	1	6.44212e-06		Pseudomonas cremoricolorata	3278	0.0279496		Pseudomonas rhizosphaerae	5048	0.0462139		Paenibacillus beijingensis	6	4.14173e-05		Mycobacterium tuberculosis	1	5.90882e-06		Pseudomonas sp. FDAARGOS_380	41	0.000312165		Pseudomonas entomophila	1	9.403e-06		Pseudomonas sp. ATCC 13867	28	0.000300362		Pseudomonas asplenii	39	0.00042011		Pseudomonas pohangensis	197	0.00165272		Pseudomonas sp. CC6-YY-74
	Pseudomonas sp. 09C 129	84	0.000529659		Bradyrhizobium sp. BTAi1	1	7.23574e-06		Halomonas sp. 1513	1	6.44212e-06		Pseudomonas yamanorum	2944	0.0251017		Pseudomonas sp. NS1(2017)	5012	0.0458843		Paenibacillus kribbensis	1	6.90288e-06		Corynebacterium ammoniagenes	1	5.90882e-06		Pseudomonas sp. CC6-YY-74	40	0.000304551		Pseudomonas sabulinigri	1	9.403e-06		Pseudomonas pohangensis	27	0.000289634		Pseudomonas entomophila	39	0.00042011		Pseudomonas sp. MYb193	197	0.00165272		Pseudomonas sp. MRSN12121
	Pseudomonas sp. MRSN12121	80	0.000504438		Bradyrhizobium erythrophlei	1	7.23574e-06		Salinicola tamaricis	1	6.44212e-06		Pseudomonas rhizosphaerae	2877	0.0245305		Pseudomonas sp. MRSN12121	4326	0.0396041		Paenibacillus sp. FSL P4-0081	1	6.90288e-06		Corynebacterium variabile	1	5.90882e-06		Pseudomonas entomophila	39	0.000296937		Pseudomonas xinjiangensis	1	9.403e-06		Pseudomonas sp. St29	25	0.00026818		Pseudomonas sp. 09C 129	36	0.000387794		Pseudomonas sp. FDAARGOS_380	194	0.00162755		Pseudomonas yamanorum
	Pseudomonas sp. FDAARGOS_380	79	0.000498132		Oligotropha carboxidovorans	1	7.23574e-06		Marinomonas sp. MWYL1	1	6.44212e-06		Pseudomonas pohangensis	2590	0.0220834		Pseudomonas cerasi	4026	0.0368576		Paenibacillus sp. 32O-W	1	6.90288e-06		Corynebacterium ulcerans	1	5.90882e-06		Pseudomonas asplenii	38	0.000289323		Pseudomonas litoralis	1	9.403e-06		Pseudomonas sp. FDAARGOS_380	25	0.00026818		Pseudomonas sp. MYb193	33	0.000355478		Pseudomonas yamanorum	191	0.00160238		Pseudomonas pohangensis
	Pseudomonas sp. MYb193	75	0.00047291		Mesorhizobium ciceri	2	1.44715e-05		Marinobacterium aestuarii	1	6.44212e-06		Pseudomonas sp. 09C 129	2531	0.0215803		Pseudomonas sp. 09C 129	3871	0.0354386		Paenibacillus crassostreae	1	6.90288e-06		Corynebacterium maris	1	5.90882e-06		Pseudomonas sp. ATCC 13867	38	0.000289323		Pseudomonas sp. StFLB209	1	9.403e-06		Pseudomonas cremoricolorata	23	0.000246726		Pseudomonas sp. FDAARGOS_380	31	0.000333934		Pseudomonas sp. 09C 129	190	0.001594		Pseudomonas cerasi
	Pseudomonas sp. s211(2017)	73	0.000460299		Nitratireductor sp. OM-1	1	7.23574e-06		Alcanivorax pacificus	1	6.44212e-06		Pseudomonas entomophila	2414	0.0205827		Pseudomonas yamanorum	3870	0.0354295		Brevibacillus brevis	2	1.38058e-05		Corynebacterium deserti	1	5.90882e-06		Pseudomonas sp. MYb193	35	0.000266482		Pseudomonas sp. PONIH3	1	9.403e-06		Pseudomonas entomophila	23	0.000246726		Pseudomonas sp. A214	29	0.00031239		Pseudomonas sp. MRSN12121	188	0.00157722		Pseudomonas sp. St29
	Pseudomonas entomophila	72	0.000453994		Rhizobium leguminosarum	1	7.23574e-06		Nitrosococcus halophilus	1	6.44212e-06		Pseudomonas sp. MRSN12121	2325	0.0198239		Pseudomonas sp. FDAARGOS_380	3703	0.0339006		Brevibacillus laterosporus	1	6.90288e-06		Rhodococcus jostii	1	5.90882e-06		Pseudomonas sp. A214	33	0.000251255		Pseudomonas sp. M30-35	1	9.403e-06		Pseudomonas sp. M30-35	23	0.000246726		Pseudomonas pohangensis	28	0.000301617		Pseudomonas cremoricolorata	182	0.00152688		Pseudomonas asplenii
	Pseudomonas sp. ATCC 13867	71	0.000447688		Rhizobium favelukesii	1	7.23574e-06		Nitrosococcus watsonii	1	6.44212e-06		Pseudomonas sp. FDAARGOS_380	2208	0.0188263		Pseudomonas pohangensis	3285	0.0300738		Brevibacillus formosus	1	6.90288e-06		Rhodococcus sp. B7740	1	5.90882e-06		Pseudomonas sp. St29	27	0.000205572		Pseudomonas sp. FDAARGOS_380	1	9.403e-06		Pseudomonas sp. 09C 129	22	0.000235998		Pseudomonas sp. CCOS 191	28	0.000301617		Pseudomonas sp. ATCC 13867	179	0.00150171		Pseudomonas knackmussii
	Pseudomonas sp. A214	55	0.000346801		Neorhizobium galegae	1	7.23574e-06		Thioalkalivibrio nitratireducens	1	6.44212e-06		Pseudomonas sp. MYb193	2160	0.018417		Pseudomonas entomophila	3127	0.0286274		Paenibacillaceae bacterium GAS479	1	6.90288e-06		Nocardia soli	1	5.90882e-06		Pseudomonas sp. s211(2017)	25	0.000190344		Pseudomonas sp. 09C 129	1	9.403e-06		Pseudomonas asplenii	21	0.000225271		Pseudomonas sp. Os17	27	0.000290845		Pseudomonas entomophila	176	0.00147654		Pseudomonas sp. TCU-HL1
	Pseudomonas sp. CCOS 191	54	0.000340495		Ochrobactrum sp. A44	1	7.23574e-06		Stenotrophomonas maltophilia	1	6.44212e-06		Pseudomonas sp. CC6-YY-74	2088	0.0178031		Pseudomonas sp. ATCC 13867	3017	0.0276203		Kurthia sp. 11kri321	1	6.90288e-06		Dietzia psychralcaliphila	1	5.90882e-06		Pseudomonas sp. MT-1	23	0.000175117		Azotobacter chroococcum	1	9.403e-06		Pseudomonas knackmussii	20	0.000214544		Pseudomonas knackmussii	25	0.000269301		Pseudomonas sp. M30-35	160	0.00134231		Pseudomonas sp. M30-35
	Pseudomonas sp. TCU-HL1	49	0.000308968		Hartmannibacter diazotrophicus	1	7.23574e-06		Luteimonas sp. 100111	1	6.44212e-06		Pseudomonas sp. M30-35	2002	0.0170699		Pseudomonas sp. CC6-YY-74	2764	0.0253041		Listeria seeligeri	1	6.90288e-06		Streptomyces lydicus	3	1.77265e-05		Pseudomonas sp. CCOS 191	23	0.000175117		Acinetobacter lwoffii	1	9.403e-06		Pseudomonas sp. MRSN12121	20	0.000214544		Pseudomonas sp. St29	23	0.000247757		Pseudomonas sp. CC6-YY-74	154	0.00129197		Pseudomonas entomophila
	Pseudomonas sp. St29	48	0.000302663		Sphingobium cloacae	2	1.44715e-05		Aeromonas hydrophila	1	6.44212e-06		Pseudomonas sp. ATCC 13867	1933	0.0164815		Pseudomonas sp. MYb193	2734	0.0250295		Kyrpidia tusciae	1	6.90288e-06		Streptomyces sviceus	2	1.18176e-05		Pseudomonas sp. Os17	22	0.000167503		Acinetobacter venetianus	1	9.403e-06		Pseudomonas sp. MYb193	20	0.000214544		Pseudomonas sp. M30-35	20	0.000215441		Pseudomonas sp. A214	130	0.00109063		Pseudomonas sp. s211(2017)
	Pseudomonas knackmussii	44	0.000277441		Sphingobium yanoikuyae	1	7.23574e-06		Aeromonas salmonicida	1	6.44212e-06		Pseudomonas asplenii	1838	0.0156715		Pseudomonas asplenii	2672	0.0244619		Gemella sp. oral taxon 928	1	6.90288e-06		Streptomyces violaceoruber	1	5.90882e-06		Pseudomonas sp. LPH1	21	0.000159889		Acinetobacter equi	1	9.403e-06		Pseudomonas sp. CC6-YY-74	20	0.000214544		Pseudomonas sp. TCU-HL1	18	0.000193897		Pseudomonas sp. s211(2017)	129	0.00108224		Pseudomonas sp. CCOS 191
	Pseudomonas sp. LH1G9	36	0.000226997		Sphingobium baderi	1	7.23574e-06		Aeromonas veronii	1	6.44212e-06		Pseudomonas knackmussii	1735	0.0147933		Pseudomonas sp. M30-35	2637	0.0241415		Clostridium botulinum	12	8.28345e-05		Streptomyces chartreusis	1	5.90882e-06		Pseudomonas knackmussii	20	0.000152275		Acinetobacter sp. NCu2D-2	1	9.403e-06		Pseudomonas oryzae	16	0.000171635		Pseudomonas saudiphocaensis	17	0.000183125		Pseudomonas saudiphocaensis	115	0.000964786		Pseudomonas sp. A214
	Pseudomonas oryzae	35	0.000220691		Sphingomonas sp. KC8	1	7.23574e-06		Cellvibrio sp. PSBB023	2	1.28842e-05		Pseudomonas sp. s211(2017)	1656	0.0141197		Pseudomonas sp. TCU-HL1	2331	0.0213401		Clostridium butyricum	3	2.07086e-05		Streptomyces cattleya	1	5.90882e-06		Pseudomonas sp. PONIH3	20	0.000152275		Acinetobacter sp. ACNIH1	1	9.403e-06		Pseudomonas sp. s211(2017)	14	0.000150181		Pseudomonas sp. MT-1	16	0.000172353		Pseudomonas sp. CCOS 191	113	0.000948008		Pseudomonas sp. ATCC 13867
	Pseudomonas saudiphocaensis	31	0.00019547		Sphingomonas sp. LM7	1	7.23574e-06		Cellvibrio sp. PSBB006	1	6.44212e-06		Pseudomonas sp. TCU-HL1	1599	0.0136337		Pseudomonas sp. s211(2017)	2221	0.020333		Clostridium perfringens	1	6.90288e-06		Streptomyces griseochromogenes	1	5.90882e-06		Pseudomonas sp. LH1G9	20	0.000152275		Acinetobacter defluvii	1	9.403e-06		Pseudomonas sp. Os17	13	0.000139454		Pseudomonas sp. LH1G9	15	0.000161581		Pseudomonas sp. TCU-HL1	111	0.000931229		Pseudomonas oryzae
	Pseudomonas sp. PONIH3	29	0.000182859		Novosphingobium resinovorum	2	1.44715e-05		Allofrancisella guangzhouensis	1	6.44212e-06		Pseudomonas sp. CCOS 191	1588	0.0135399		Pseudomonas sp. CCOS 191	2215	0.0202781		Clostridium tyrobutyricum	1	6.90288e-06		Streptomyces pactum	1	5.90882e-06		Pseudomonas sabulinigri	19	0.000144662		Serratia fonticola	1	9.403e-06		Pseudomonas sp. A214	13	0.000139454		Pseudomonas sihuiensis	14	0.000150809		Pseudomonas oryzae	98	0.000822166		Pseudomonas sp. Os17
	Pseudomonas sp. Os17	27	0.000170248		Sphingopyxis sp. 113P3	1	7.23574e-06		Thioploca ingrica	1	6.44212e-06		Pseudomonas sp. St29	1568	0.0133694		Pseudomonas oryzae	2103	0.0192527		Clostridium kluyveri	1	6.90288e-06		Streptomyces violaceusniger	1	5.90882e-06		Pseudomonas litoralis	17	0.000129434		Serratia rubidaea	1	9.403e-06		Pseudomonas sp. TCU-HL1	13	0.000139454		Pseudomonas oryzae	14	0.000150809		Pseudomonas sp. St29	97	0.000813776		Pseudomonas sp. MT-1
	Pseudomonas psychrotolerans	26	0.000163942		Sphingorhabdus sp. Alg231-15	1	7.23574e-06		Candidatus Baumannia cicadellinicola	1	6.44212e-06		Pseudomonas sp. LH1G9	1313	0.0111952		Pseudomonas sp. Os17	2016	0.0184563		Clostridium saccharoperbutylacetonicum	1	6.90288e-06		Streptomyces bingchenggensis	1	5.90882e-06		Pseudomonas oryzae	15	0.000114207		Serratia plymuthica	1	9.403e-06		Pseudomonas sp. LH1G9	13	0.000139454		Pseudomonas alcaliphila	13	0.000140037		Pseudomonas knackmussii	87	0.000729882		Pseudomonas saudiphocaensis
	Pseudomonas sp. LPH1	23	0.000145026		Altererythrobacter namhicola	1	7.23574e-06		Candidatus Thioglobus autotrophicus	1	6.44212e-06		Pseudomonas sp. A214	1263	0.0107688		Pseudomonas knackmussii	1877	0.0171837		Alkaliphilus oremlandii	1	6.90288e-06		Streptomyces sp. 4F	1	5.90882e-06		Pseudomonas saudiphocaensis	15	0.000114207		Yersinia entomophaga	1	9.403e-06		Pseudomonas sp. CCOS 191	12	0.000128726		Pseudomonas litoralis	12	0.000129265		Pseudomonas sp. Os17	83	0.000696324		Pseudomonas lurida
	Pseudomonas alcaliphila	22	0.00013872		Rhodospirillum rubrum	2	1.44715e-05		Legionella sainthelensi	1	6.44212e-06		Pseudomonas oryzae	1256	0.0107092		Pseudomonas sp. MT-1	1797	0.0164514		Fastidiosipila sanguinis	10	6.90288e-05		Streptomyces sp. S10(2016)	1	5.90882e-06		Pseudomonas lurida	13	9.89791e-05		Yersinia pseudotuberculosis	1	9.403e-06		Pseudomonas alcaliphila	8	8.58176e-05		Pseudomonas guangdongensis	11	0.000118493		Pseudomonas sp. LH1G9	83	0.000696324		Pseudomonas sp. LH1G9
	Pseudomonas sp. MT-1	22	0.00013872		Thalassospira xiamenensis	1	7.23574e-06		Actinobacillus pleuropneumoniae	1	6.44212e-06		Pseudomonas sp. Os17	1017	0.00867135		Pseudomonas sp. LH1G9	1664	0.0152337		Ruminococcus bicirculans	1	6.90288e-06		Streptomyces sp. TLI_053	1	5.90882e-06		Pseudomonas sp. TCU-HL1	13	9.89791e-05		Chania multitudinisentens	2	1.8806e-05		Pseudomonas litoralis	8	8.58176e-05		Pseudomonas salegens	11	0.000118493		Pseudomonas sp. MT-1	76	0.000637598		Pseudomonas psychrotolerans
	Pseudomonas sp. XWY-1	20	0.000126109		Pararhodospirillum photometricum	1	7.23574e-06		Ralstonia insidiosa	11	7.08633e-05		Pseudomonas sp. MT-1	895	0.00763113		Pseudomonas sp. St29	1552	0.0142084		[Clostridium] cellulolyticum	1	6.90288e-06		Streptomyces sp. P3	1	5.90882e-06		Pseudomonas sp. S-6-2	13	9.89791e-05		Rahnella aquatilis	1	9.403e-06		Pseudomonas saudiphocaensis	8	8.58176e-05		Pseudomonas psychrotolerans	9	9.69485e-05		Pseudomonas sp. TKP	70	0.000587261		Pseudomonas sp. PONIH3
	Pseudomonas xinjiangensis	19	0.000119804		Komagataeibacter europaeus	1	7.23574e-06		Ralstonia pickettii	6	3.86527e-05		Pseudomonas saudiphocaensis	856	0.0072986		Pseudomonas sp. A214	1386	0.0126887		Cellulosilyticum lentocellum	1	6.90288e-06		Kitasatospora aureofaciens	1	5.90882e-06		Pseudomonas sihuiensis	12	9.13653e-05		Enterobacteriaceae bacterium ENNIH1	1	9.403e-06		Pseudomonas sp. PONIH3	8	8.58176e-05		Pseudomonas xinjiangensis	9	9.69485e-05		Pseudomonas alcaliphila	67	0.000562093		Pseudomonas xinjiangensis
	Pseudomonas litoralis	19	0.000119804		Rhodobacter sphaeroides	2	1.44715e-05		Burkholderia lata	1	6.44212e-06		Pseudomonas litoralis	715	0.00609638		Pseudomonas saudiphocaensis	1241	0.0113612		Lachnoclostridium sp. YL32	1	6.90288e-06		Kitasatospora setae	1	5.90882e-06		Pseudomonas sp. WCS374	12	9.13653e-05		Candidatus Blochmannia vafer	1	9.403e-06		Pseudomonas psychrotolerans	6	6.43632e-05		Pseudomonas sp. TKP	9	9.69485e-05		Pseudomonas sp. LPH1	61	0.000511756		Pseudomonas sp. TKP
	Pseudomonas sihuiensis	18	0.000113498		Stappia sp. ES.058	1	7.23574e-06		Burkholderia stagnalis	1	6.44212e-06		Pseudomonas alcaliphila	675	0.00575532		Pseudomonas xinjiangensis	1137	0.0104091		Desulfosporosinus orientis	2	1.38058e-05		Leifsonia xyli	1	5.90882e-06		Pseudomonas guangdongensis	11	8.37515e-05		Citrobacter freundii complex sp. CFNIH2	1	9.403e-06		Pseudomonas xinjiangensis	6	6.43632e-05		Pseudomonas sp. PONIH3	9	9.69485e-05		Pseudomonas sihuiensis	59	0.000494977		Pseudomonas alcaliphila
	Pseudomonas lurida	16	0.000100888		Hyphomonas sp. Mor2	1	7.23574e-06		Burkholderia sp. BDU8	1	6.44212e-06		Pseudomonas sp. XWY-1	645	0.00549953		Pseudomonas sihuiensis	1022	0.00935631		Desulfotomaculum ferrireducens	1	6.90288e-06		Microbacterium foliorum	1	5.90882e-06		Pseudomonas xinjiangensis	10	7.61377e-05		Escherichia coli	1	9.403e-06		Pseudomonas sp. TKP	6	6.43632e-05		Pseudomonas sp. LPH1	9	9.69485e-05		Pseudomonas lurida	57	0.000478199		Pseudomonas sp. LPH1
	Pseudomonas sp. S-6-2	15	9.4582e-05		Asticcacaulis excentricus	2	1.44715e-05		Pandoraea faecigallinarum	1	6.44212e-06		Pseudomonas xinjiangensis	638	0.00543985		Pseudomonas psychrotolerans	902	0.00825772		Desulfitobacterium dichloroeliminans	1	6.90288e-06		Rathayibacter tritici	1	5.90882e-06		Pseudomonas alcaliphila	9	6.8524e-05		Klebsiella pneumoniae	1	9.403e-06		Pseudomonas sp. MT-1	5	5.3636e-05		Pseudomonas sp. SWI6	9	9.69485e-05		Pseudomonas xinjiangensis	54	0.00045303		Pseudomonas litoralis
	Pseudomonas sp. SWI6	15	9.4582e-05		Caulobacter vibrioides	1	7.23574e-06		Variovorax sp. PMC12	3	1.93264e-05		Pseudomonas sihuiensis	597	0.00509026		Pseudomonas sp. LPH1	863	0.00790068		Clostridioides difficile	2	1.38058e-05		Intrasporangium calvum	1	5.90882e-06		Pseudomonas salegens	8	6.09102e-05		Candidatus Ishikawaella capsulata	1	9.403e-06		Pseudomonas lurida	5	5.3636e-05		Pseudomonas lurida	8	8.61764e-05		Pseudomonas guangdongensis	51	0.000427862		Pseudomonas sp. XWY-1
	Pseudomonas sp. TKP	14	8.82766e-05		Rickettsia canadensis	1	7.23574e-06		Variovorax boronicumulans	2	1.28842e-05		Pseudomonas sp. LPH1	563	0.00480037		Pseudomonas sp. TKP	797	0.00729645		Acetobacterium sp. KB-1	1	6.90288e-06		Arsenicicoccus sp. oral taxon 190	1	5.90882e-06		Pseudomonas psychrotolerans	5	3.80689e-05		Cronobacter condimenti	1	9.403e-06		Pseudomonas sihuiensis	5	5.3636e-05		Pseudomonas sabulinigri	7	7.54044e-05		Pseudomonas salegens	51	0.000427862		Pseudomonas sabulinigri
	Pseudomonas sabulinigri	12	7.56656e-05		alpha proteobacterium HIMB5	1	7.23574e-06		Variovorax paradoxus	1	6.44212e-06		Pseudomonas lurida	505	0.00430583		Pseudomonas guangdongensis	775	0.00709505		Natranaerobius thermophilus	1	6.90288e-06		Arthrobacter sp. ERGS1:01	1	5.90882e-06		Pseudomonas sp. FGI182	5	3.80689e-05		Morganella morganii	2	1.8806e-05		Pseudomonas sp. LPH1	5	5.3636e-05		Pseudomonas simiae	6	6.46323e-05		Pseudomonas sp. XWY-1	48	0.000402693		Pseudomonas guangdongensis
	Pseudomonas guangdongensis	12	7.56656e-05		Burkholderia ambifaria	1	7.23574e-06		Variovorax sp. HW608	1	6.44212e-06		Pseudomonas psychrotolerans	502	0.00428026		Pseudomonas litoralis	754	0.00690279		Anaerococcus mediterraneensis	1	6.90288e-06		Cellulomonas gilvus	1	5.90882e-06		Pseudomonas sp. SWI6	5	3.80689e-05		Providencia heimbachae	1	9.403e-06		Pseudomonas sp. S-6-2	4	4.29088e-05		Pseudomonas sp. WCS374	6	6.46323e-05		Pseudomonas sabulinigri	47	0.000394304		Pseudomonas sihuiensis
	Pseudomonas sp. WCS374	12	7.56656e-05		Burkholderia sp. NRF60-BP8	1	7.23574e-06		Delftia tsuruhatensis	2	1.28842e-05		Pseudomonas sp. PONIH3	497	0.00423762		Pseudomonas sp. S-6-2	750	0.00686617		Gottschalkia acidurici	1	6.90288e-06		Luteipulveratus mongoliensis	1	5.90882e-06		Pseudomonas sp. XWY-1	4	3.04551e-05		Photorhabdus temperata	1	9.403e-06		Pseudomonas sabulinigri	3	3.21816e-05		Pseudomonas sp. XWY-1	6	6.46323e-05		Pseudomonas sp. PONIH3	46	0.000385915		Pseudomonas salegens
	Pseudomonas salegens	9	5.67492e-05		Burkholderia sp. Bp7605	1	7.23574e-06		Alicycliphilus denitrificans	1	6.44212e-06		Pseudomonas guangdongensis	474	0.00404152		Pseudomonas sp. XWY-1	685	0.0062711		Ezakiella massiliensis	2	1.38058e-05		Salinispora tropica	3	1.77265e-05		Pseudomonas sp. SWI36	4	3.04551e-05		Buchnera aphidicola	1	9.403e-06		Pseudomonas sp. WCS374	3	3.21816e-05		Pseudomonas sp. JY-Q	4	4.30882e-05		Pseudomonas sp. FGI182	45	0.000377525		Pseudomonas sp. WCS374
	Pseudomonas simiae	8	5.04438e-05		Burkholderia sp. PAMC 26561	1	7.23574e-06		Paenalcaligenes hominis	1	6.44212e-06		Pseudomonas sp. TKP	471	0.00401594		Pseudomonas lurida	666	0.00609716		Veillonella rodentium	2	1.38058e-05		Micromonospora inositola	1	5.90882e-06		Pseudomonas sp. JY-Q	3	2.28413e-05		Pantoea agglomerans	1	9.403e-06		Pseudomonas sp. XWY-1	3	3.21816e-05		Pseudomonas sp. SWI44	4	4.30882e-05		Pseudomonas psychrotolerans	43	0.000360746		Pseudomonas sp. S-6-2
	Pseudomonas sp. JY-Q	8	5.04438e-05		Pandoraea pnomenusa	1	7.23574e-06		Massilia timonae	2	1.28842e-05		Pseudomonas sp. S-6-2	470	0.00400741		Pseudomonas alcaliphila	649	0.00594153		Megasphaera elsdenii	1	6.90288e-06		Micromonospora zamorensis	1	5.90882e-06		Pseudomonas sp. TKP	3	2.28413e-05		Tatumella citrea	1	9.403e-06		Pseudomonas simiae	2	2.14544e-05		Pseudomonas sp. FGI182	3	3.23162e-05		Pseudomonas litoralis	38	0.000318799		Pseudomonas sp. FGI182
	Pseudomonas sp. FGI182	7	4.41383e-05		Pandoraea oxalativorans	1	7.23574e-06		Herbaspirillum hiltneri	1	6.44212e-06		Pseudomonas sp. WCS374	443	0.0037772		Pseudomonas sp. PONIH3	632	0.0057859		Streptomyces sp. CNQ-509	16	0.000110446		Amycolatopsis methanolica	1	5.90882e-06		Pseudomonas simiae	1	7.61377e-06		Plesiomonas shigelloides	1	9.403e-06		Pseudomonas guangdongensis	2	2.14544e-05		Pseudomonas sp. S-6-2	2	2.15441e-05		Pseudomonas simiae	27	0.000226515		Pseudomonas sp. SWI6
	Pseudomonas sp. SWI36	6	3.78328e-05		Cupriavidus taiwanensis	1	7.23574e-06		Aquabacterium olei	1	6.44212e-06		Pseudomonas sabulinigri	389	0.00331677		Pseudomonas sp. FGI182	609	0.00557533		Streptomyces scabiei	6	4.14173e-05		Amycolatopsis albispora	1	5.90882e-06		Azotobacter chroococcum	4	3.04551e-05		Pseudoalteromonas atlantica	1	9.403e-06		Pseudomonas sp. FGI182	2	2.14544e-05		Pseudomonas sp. SWI36	2	2.15441e-05		Pseudomonas sp. S-6-2	24	0.000201347		Pseudomonas sp. SWI44
	Pseudomonas sp. SWI44	3	1.89164e-05		Paraburkholderia sp. SOS3	1	7.23574e-06		[Polyangium] brachysporum	1	6.44212e-06		Pseudomonas simiae	384	0.00327414		Pseudomonas salegens	486	0.00444928		Streptomyces nodosus	6	4.14173e-05		Pseudonocardia sp. HH130629-09	2	1.18176e-05		Oblitimonas alkaliphila	3	2.28413e-05		Pseudoalteromonas piscicida	1	9.403e-06		Pseudomonas sp. JY-Q	1	1.07272e-05		Azotobacter chroococcum	3	3.23162e-05		Pseudomonas sp. SWI6	24	0.000201347		Pseudomonas sp. SWI36
	Pseudomonas sp. VLB120	2	1.26109e-05		Acidovorax citrulli	1	7.23574e-06		Azoarcus communis	1	6.44212e-06		Pseudomonas sp. FGI182	328	0.00279666		Pseudomonas sabulinigri	424	0.00388168		Streptomyces anulatus	2	1.38058e-05		Saccharopolyspora erythraea	1	5.90882e-06		Acinetobacter lwoffii	49	0.000373075		Pseudoalteromonas aliena	1	9.403e-06		Pseudomonas salegens	1	1.07272e-05		Oblitimonas alkaliphila	2	2.15441e-05		Pseudomonas sp. WCS374	23	0.000192957		Pseudomonas sp. JY-Q
	Oblitimonas alkaliphila	5	3.15273e-05		Ottowia sp. KADR8-3	1	7.23574e-06		Azoarcus sp. CIB	1	6.44212e-06		Pseudomonas salegens	298	0.00254087		Pseudomonas sp. WCS374	398	0.00364365		Streptomyces griseus	2	1.38058e-05		Saccharomonospora marina	1	5.90882e-06		Acinetobacter schindleri	4	3.04551e-05		Shewanella benthica	1	9.403e-06		Pseudomonas sp. SWI6	1	1.07272e-05		Acinetobacter baumannii	1	1.07721e-05		Pseudomonas sp. JY-Q	20	0.000167789		Azotobacter chroococcum
	Azotobacter chroococcum	2	1.26109e-05		Curvibacter sp. AEP1-3	1	7.23574e-06		Nitrosospira briensis	1	6.44212e-06		Pseudomonas sp. SWI6	288	0.0024556		Pseudomonas sp. SWI44	366	0.00335069		Streptomyces globisporus	1	6.90288e-06		Actinomyces sp. Chiba101	2	1.18176e-05		Acinetobacter baumannii	1	7.61377e-06		Shewanella oneidensis	1	9.403e-06		Azotobacter chroococcum	1	1.07272e-05		Acinetobacter radioresistens	1	1.07721e-05		Pseudomonas sp. SWI36	8	6.71156e-05		Azotobacter vinelandii
	Acinetobacter nosocomialis	1	6.30547e-06		Rubrivivax gelatinosus	1	7.23574e-06		Nitrosospira lacus	1	6.44212e-06		Pseudomonas sp. JY-Q	276	0.00235329		Pseudomonas sp. SWI6	282	0.00258168		Streptomyces bacillaris	1	6.90288e-06		Actinomyces oris	1	5.90882e-06		Acinetobacter sp. ACNIH1	3	2.28413e-05		Shewanella sediminis	1	9.403e-06		Azotobacter vinelandii	1	1.07272e-05		Moraxella catarrhalis	1	1.07721e-05		Pseudomonas sp. SWI44	3	2.51683e-05		Oblitimonas alkaliphila
	Moraxella catarrhalis	2	1.26109e-05		Roseateles depolymerans	1	7.23574e-06		Neisseria sp. KEM232	1	6.44212e-06		Pseudomonas sp. SWI44	168	0.00143244		Pseudomonas simiae	268	0.00245351		Streptomyces hygroscopicus	5	3.45144e-05		Bifidobacterium longum	1	5.90882e-06		Acinetobacter indicus	2	1.52275e-05		Alteromonas mediterranea	1	9.403e-06		Oblitimonas alkaliphila	1	1.07272e-05		Escherichia coli	12	0.000129265		Pseudomonas sp. VLB120	1	8.38945e-06		Moraxella osloensis
	Psychrobacter sp. AntiMn-1	1	6.30547e-06		Rhizobacter gummiphilus	1	7.23574e-06		Rhizobium tropici	7	4.50948e-05		Pseudomonas sp. SWI36	101	0.000861167		Pseudomonas sp. SWI36	258	0.00236196		Streptomyces sp. Mg1	4	2.76115e-05		Parascardovia denticolens	1	5.90882e-06		Acinetobacter johnsonii	1	7.61377e-06		Alteromonas australica	1	9.403e-06		Acinetobacter baumannii	1	1.07272e-05		Escherichia albertii	1	1.07721e-05		Oblitimonas alkaliphila	9	7.5505e-05		Moraxella catarrhalis
	Enterobacter cloacae	16	0.000100888		Achromobacter spanius	1	7.23574e-06		Rhizobium leguminosarum	1	6.44212e-06		Pseudomonas sp. VLB120	33	0.000281371		Pseudomonas sp. JY-Q	150	0.00137323		Streptomyces sp. SM18	4	2.76115e-05		Streptosporangium sp. 'caverna'	1	5.90882e-06		Acinetobacter sp. TTH0-4	1	7.61377e-06		Idiomarina loihiensis	1	9.403e-06		Acinetobacter sp. NCu2D-2	2	2.14544e-05		Citrobacter koseri	4	4.30882e-05		Azotobacter chroococcum	6	5.03367e-05		Moraxella bovis
	Enterobacter cloacae complex sp. ECNIH7	9	5.67492e-05		Bordetella bronchiseptica	1	7.23574e-06		Rhizobium favelukesii	1	6.44212e-06		Pseudomonas sp. bs2935	4	3.41056e-05		Pseudomonas sp. VLB120	39	0.000357041		Streptomyces sp. RTd22	4	2.76115e-05		Nonomuraea sp. ATCC 55076	1	5.90882e-06		Acinetobacter defluvii	1	7.61377e-06		Psychromonas ingrahamii	1	9.403e-06		Acinetobacter johnsonii	1	1.07272e-05		Citrobacter rodentium	1	1.07721e-05		Azotobacter vinelandii	1	8.38945e-06		Acinetobacter venetianus
	Enterobacter cloacae complex bacterium	3	1.89164e-05		Neisseria sp. 10022	1	7.23574e-06		Agrobacterium tumefaciens	4	2.57685e-05		Azotobacter chroococcum	165	0.00140686		Pseudomonas sp. bs2935	8	7.32392e-05		Streptomyces clavuligerus	3	2.07086e-05		Nocardiopsis alba	1	5.90882e-06		Moraxella catarrhalis	2	1.52275e-05		Xylella fastidiosa	4	3.7612e-05		Acinetobacter junii	1	1.07272e-05		Enterobacter cloacae	4	4.30882e-05		Acinetobacter lwoffii	5	4.19472e-05		Acinetobacter lwoffii
	Enterobacter asburiae	1	6.30547e-06		Neisseriaceae bacterium DSM 100970	1	7.23574e-06		Bradyrhizobium diazoefficiens	1	6.44212e-06		Azotobacter vinelandii	41	0.000349583		Azotobacter chroococcum	324	0.00296619		Streptomyces lavendulae	3	2.07086e-05		Nocardioides sp. CF8	1	5.90882e-06		Moraxella osloensis	1	7.61377e-06		Lysobacter maris	1	9.403e-06		Moraxella osloensis	1	1.07272e-05		Enterobacter cloacae complex sp. ECNIH7	2	2.15441e-05		Acinetobacter venetianus	2	1.67789e-05		Acinetobacter junii
	Enterobacter sp. 638	1	6.30547e-06		Azoarcus sp. CIB	1	7.23574e-06		Afipia sp. GAS231	2	1.28842e-05		Oblitimonas alkaliphila	164	0.00139833		Azotobacter vinelandii	178	0.00162957		Streptomyces lividans	3	2.07086e-05		Catenulispora acidiphila	1	5.90882e-06		Escherichia coli	15	0.000114207		Pseudoxanthomonas suwonensis	1	9.403e-06		Enterobacter cloacae	5	5.3636e-05		Enterobacter sp. FY-07	1	1.07721e-05		Acinetobacter junii	1	8.38945e-06		Psychrobacter sp. AntiMn-1
	Enterobacter sp. FY-07	1	6.30547e-06		Thauera aromatica	1	7.23574e-06		Nitrobacter hamburgensis	1	6.44212e-06		Acinetobacter lwoffii	1117	0.00952399		Oblitimonas alkaliphila	234	0.00214225		Streptomyces avermitilis	3	2.07086e-05		Jiangella sp. DSM 45060	1	5.90882e-06		Enterobacter cloacae complex sp. ECNIH7	10	7.61377e-05		Xanthomonadales bacterium D13	1	9.403e-06		Enterobacter cloacae complex sp. ECNIH7	5	5.3636e-05		Klebsiella pneumoniae	3	3.23162e-05		Acinetobacter sp. WCHA45	1	8.38945e-06		Enterobacter cloacae
	Escherichia coli	28	0.000176553		Candidatus Kinetoplastibacterium blastocrithidii	1	7.23574e-06		Bosea sp. PAMC 26642	1	6.44212e-06		Acinetobacter johnsonii	517	0.00440815		Acinetobacter lwoffii	218	0.00199577		Streptomyces collinus	3	2.07086e-05		Olsenella sp. oral taxon 807	1	5.90882e-06		Enterobacter cloacae	2	1.52275e-05		Vibrio anguillarum	1	9.403e-06		Enterobacter sp. SA187	1	1.07272e-05		Lelliottia sp. WB101	4	4.30882e-05		Moraxella osloensis	3	2.51683e-05		Enterobacter cloacae complex sp. ECNIH7
	Citrobacter koseri	5	3.15273e-05		Stigmatella aurantiaca	2	1.44715e-05		Methylobacterium nodulans	4	2.57685e-05		Acinetobacter baumannii	149	0.00127043		Acinetobacter nosocomialis	50	0.000457745		Streptomyces venezuelae	3	2.07086e-05		Calothrix parietina	1	5.90882e-06		Klebsiella pneumoniae	6	4.56826e-05		Vibrio breoganii	1	9.403e-06		Klebsiella pneumoniae	6	6.43632e-05		Salmonella enterica	3	3.23162e-05		Moraxella catarrhalis	2	1.67789e-05		Enterobacter cloacae complex bacterium
	Citrobacter freundii complex sp. CFNIH4	1	6.30547e-06		Archangium gephyra	1	7.23574e-06		Methylocystis bryophila	1	6.44212e-06		Acinetobacter nosocomialis	51	0.000434847		Acinetobacter baumannii	7	6.40843e-05		Streptomyces pactum	3	2.07086e-05		Calothrix sp. PCC 7507	1	5.90882e-06		Klebsiella oxytoca	1	7.61377e-06		Vibrio parahaemolyticus	1	9.403e-06		Klebsiella quasivariicola	1	1.07272e-05		Raoultella ornithinolytica	2	2.15441e-05		Psychrobacter sp. G	2	1.67789e-05		Enterobacter sp. FY-07
	Citrobacter amalonaticus	2	1.26109e-05		Myxococcus xanthus	1	7.23574e-06		Anderseniella sp. Alg231-50	1	6.44212e-06		Acinetobacter calcoaceticus	10	8.52641e-05		Acinetobacter venetianus	83	0.000759857		Streptomyces roseochromogenus	3	2.07086e-05		Calothrix sp. NIES-3974	1	5.90882e-06		Salmonella enterica	7	5.32964e-05		Aliivibrio fischeri	1	9.403e-06		Salmonella enterica	7	7.50904e-05		Cronobacter sakazakii	1	1.07721e-05		Psychrobacter urativorans	1	8.38945e-06		Enterobacter sp. 638
	Citrobacter farmeri	2	1.26109e-05		Myxococcus macrosporus	1	7.23574e-06		Aureimonas sp. AU20	1	6.44212e-06		Acinetobacter pittii	9	7.67376e-05		Acinetobacter indicus	9	8.23941e-05		Streptomyces sp. TLI_053	3	2.07086e-05		Nodularia spumigena	1	5.90882e-06		Citrobacter koseri	2	1.52275e-05		Paraphotobacterium marinum	1	9.403e-06		Citrobacter koseri	1	1.07272e-05		Cronobacter muytjensii	1	1.07721e-05		Enterobacter cloacae complex sp. ECNIH7	25	0.000209736		Enterobacter sp. SA187
	Lelliottia amnigena	6	3.78328e-05		Sorangium cellulosum	1	7.23574e-06		Sphingomonas koreensis	1	6.44212e-06		Acinetobacter sp. ACNIH1	146	0.00124486		Acinetobacter sp. TGL-Y2	2	1.83098e-05		Streptomyces sp. 3214.6	3	2.07086e-05		Dolichospermum compactum	1	5.90882e-06		Citrobacter rodentium	1	7.61377e-06		Cellvibrio sp. PSBB006	1	9.403e-06		Pluralibacter gergoviae	2	2.14544e-05		Kosakonia sacchari	1	1.07721e-05		Enterobacter cloacae	13	0.000109063		Escherichia coli
	Lelliottia sp. WB101	3	1.89164e-05		Sandaracinus amylolyticus	1	7.23574e-06		Sphingomonas panacis	1	6.44212e-06		Acinetobacter venetianus	122	0.00104022		Acinetobacter bereziniae	1	9.1549e-06		Streptomyces sp. ZFG47	3	2.07086e-05		Nostoc sp. NIES-4103	1	5.90882e-06		Raoultella ornithinolytica	2	1.52275e-05		Teredinibacter turnerae	1	9.403e-06		[Enterobacter] lignolyticus	1	1.07272e-05		Serratia fonticola	3	3.23162e-05		Enterobacter sp. SA187	3	2.51683e-05		Escherichia albertii
	Salmonella enterica	8	5.04438e-05		Haliangium ochraceum	1	7.23574e-06		Sphingobium yanoikuyae	1	6.44212e-06		Acinetobacter sp. LoGeW2-3	115	0.000980537		Acinetobacter larvae	1	9.1549e-06		Streptomyces glaucescens	2	1.38058e-05		Nostocales cyanobacterium HT-58-2	1	5.90882e-06		Raoultella planticola	1	7.61377e-06		Agarilytica rhodophyticola	1	9.403e-06		Escherichia coli	1	1.07272e-05		Serratia liquefaciens	2	2.15441e-05		Enterobacter sp. 638	1	8.38945e-06		Klebsiella pneumoniae
	Klebsiella pneumoniae	3	1.89164e-05		Geobacter metallireducens	1	7.23574e-06		Sphingobium sp. SYK-6	1	6.44212e-06		Acinetobacter sp. ACNIH2	107	0.000912325		Acinetobacter defluvii	1	9.1549e-06		Streptomyces lincolnensis	2	1.38058e-05		Synechococcus sp. PCC 7002	1	5.90882e-06		Lelliottia sp. WB101	3	2.28413e-05		Microbulbifer aggregans	2	1.8806e-05		Cedecea neteri	1	1.07272e-05		Serratia ficaria	1	1.07721e-05		Enterobacter sp. R4-368	1	8.38945e-06		Klebsiella aerogenes
	Klebsiella oxytoca	1	6.30547e-06		Pseudodesulfovibrio piezophilus	1	7.23574e-06		Novosphingobium resinovorum	2	1.28842e-05		Acinetobacter schindleri	105	0.000895273		Moraxella catarrhalis	63	0.000576759		Streptomyces reticuli	2	1.38058e-05		Synechococcus sp. SynAce01	1	5.90882e-06		Leclercia sp. LSNIH1	2	1.52275e-05		Legionella sainthelensi	2	1.8806e-05		Cronobacter muytjensii	1	1.07272e-05		Serratia plymuthica	1	1.07721e-05		Enterobacter sp. ODB01	1	8.38945e-06		Citrobacter koseri
	Cronobacter muytjensii	4	2.52219e-05		Desulfomonile tiedjei	1	7.23574e-06		Zymomonas mobilis	1	6.44212e-06		Acinetobacter defluvii	96	0.000818535		Moraxella osloensis	5	4.57745e-05		Streptomyces violaceoruber	2	1.38058e-05		Dactylococcopsis salina	1	5.90882e-06		Candidatus Moranella endobia	2	1.52275e-05		Legionella oakridgensis	1	9.403e-06		Lelliottia sp. WB101	1	1.07272e-05		Yersinia ruckeri	3	3.23162e-05		Escherichia coli	38	0.000318799		Salmonella enterica
	Kosakonia cowanii	2	1.26109e-05		Bradymonas sediminis	1	7.23574e-06		Sphingopyxis sp. 113P3	1	6.44212e-06		Acinetobacter sp. TTH0-4	93	0.000792956		Psychrobacter sp. P11G5	1	9.1549e-06		Streptomyces lydicus	2	1.38058e-05		Cyanobium gracile	1	5.90882e-06		Cedecea neteri	1	7.61377e-06		Actinobacillus porcitonsillarum	1	9.403e-06		Kosakonia oryzae	1	1.07272e-05		Yersinia enterocolitica	1	1.07721e-05		Escherichia marmotae	2	1.67789e-05		Enterobacteriaceae bacterium ENNIH1
	Kluyvera intermedia	1	6.30547e-06		Campylobacter jejuni	2	1.44715e-05		Erythrobacter litoralis	1	6.44212e-06		Acinetobacter junii	67	0.000571269		Psychrobacter sp. AntiMn-1	1	9.1549e-06		Streptomyces violaceusniger	2	1.38058e-05		Leptolyngbya sp. O-77	1	5.90882e-06		[Enterobacter] lignolyticus	1	7.61377e-06		[Mannheimia] succiniciproducens	1	9.403e-06		Serratia liquefaciens	1	1.07272e-05		Rouxiella sp. ERMR1:05	4	4.30882e-05		Salmonella enterica	23	0.000192957		Candidatus Blochmannia floridanus
	Shigella flexneri	1	6.30547e-06		Campylobacter fetus	1	7.23574e-06		Labrenzia aggregata	1	6.44212e-06		Acinetobacter sp. SWBY1	56	0.000477479		Escherichia coli	1704	0.0155999		Streptomyces leeuwenhoekii	2	1.38058e-05		Leptolyngbya sp. NIES-3755	1	5.90882e-06		Serratia ficaria	3	2.28413e-05		Pasteurellaceae bacterium NI1060	1	9.403e-06		Serratia fonticola	1	1.07272e-05		Rahnella aquatilis	1	1.07721e-05		Lelliottia sp. WB101	19	0.0001594		Cronobacter muytjensii
	Leclercia sp. LSNIH1	1	6.30547e-06		Campylobacter lari	1	7.23574e-06		Labrenzia sp. VG12	1	6.44212e-06		Acinetobacter sp. ADP1	43	0.000366635		Escherichia albertii	30	0.000274647		Streptomyces sp. CdTB01	2	1.38058e-05		Prochlorococcus marinus	1	5.90882e-06		Serratia marcescens	2	1.52275e-05		Candidatus Thiodictyon syntrophicum	1	9.403e-06		Serratia sp. FS14	1	1.07272e-05		Erwinia amylovora	2	2.15441e-05		Raoultella planticola	6	5.03367e-05		Lelliottia amnigena
	Plautia stali symbiont	1	6.30547e-06		Campylobacter helveticus	1	7.23574e-06		Paracoccus sp. CBA4604	1	6.44212e-06		Acinetobacter sp. NCu2D-2	41	0.000349583		Escherichia fergusonii	3	2.74647e-05		Streptomyces sp. fd1-xmd	2	1.38058e-05		Acaryochloris marina	1	5.90882e-06		Serratia fonticola	2	1.52275e-05		Dichelobacter nodosus	1	9.403e-06		Yersinia enterocolitica	1	1.07272e-05		Erwinia tasmaniensis	1	1.07721e-05		Raoultella ornithinolytica	1	8.38945e-06		Lelliottia sp. WB101
	Limnobaculum parvum	1	6.30547e-06		Campylobacter lanienae	1	7.23574e-06		Celeribacter manganoxidans	1	6.44212e-06		Acinetobacter sp. TGL-Y2	25	0.00021316		Escherichia marmotae	1	9.1549e-06		Streptomyces sp. SAT1	2	1.38058e-05		Cyanothece sp. ATCC 51142	1	5.90882e-06		Serratia liquefaciens	1	7.61377e-06		Methylomonas sp. DH-1	1	9.403e-06		Rahnella aquatilis	1	1.07272e-05		Buchnera aphidicola	3	3.23162e-05		Citrobacter koseri	4	3.35578e-05		Kluyvera intermedia
	Serratia fonticola	3	1.89164e-05		Helicobacter pylori	1	7.23574e-06		Rickettsia africae	1	6.44212e-06		Acinetobacter soli	21	0.000179055		Enterobacter cloacae complex sp. ECNIH7	576	0.00527322		Streptomyces sp. 2323.1	2	1.38058e-05		Trichodesmium erythraeum	1	5.90882e-06		Serratia proteamaculans	1	7.61377e-06		Bradyrhizobium diazoefficiens	1	9.403e-06		Rouxiella sp. ERMR1:05	1	1.07272e-05		Pantoea vagans	1	1.07721e-05		Citrobacter freundii	2	1.67789e-05		Kosakonia sacchari
	Serratia plymuthica	3	1.89164e-05		Helicobacter cinaedi	1	7.23574e-06		Rickettsia typhi	1	6.44212e-06		Acinetobacter equi	21	0.000179055		Enterobacter cloacae	242	0.00221549		Streptomyces sp. 3211	2	1.38058e-05		Oscillatoria nigro-viridis	1	5.90882e-06		Rouxiella sp. ERMR1:05	1	7.61377e-06		Bradyrhizobium erythrophlei	1	9.403e-06		Pantoea sp. PSNIH1	2	2.14544e-05		Pantoea sp. PSNIH1	1	1.07721e-05		Citrobacter werkmanii	2	1.67789e-05		Serratia liquefaciens
	Serratia liquefaciens	1	6.30547e-06		Helicobacter apodemus	1	7.23574e-06		Ehrlichia ruminantium	1	6.44212e-06		Acinetobacter haemolyticus	18	0.000153475		Enterobacter asburiae	12	0.000109859		Streptomyces sp. WAC00288	2	1.38058e-05		Halothece sp. PCC 7418	1	5.90882e-06		Pantoea sp. PSNIH1	4	3.04551e-05		Rhodopseudomonas palustris	2	1.8806e-05		Pantoea sp. At-9b	1	1.07272e-05		Dickeya chrysanthemi	1	1.07721e-05		Klebsiella pneumoniae	7	5.87261e-05		Serratia fonticola
	Serratia marcescens	1	6.30547e-06		Mariprofundus ferrinatatus	2	1.44715e-05		Candidatus Pelagibacter sp. RS40	1	6.44212e-06		Acinetobacter larvae	14	0.00011937		Enterobacter cloacae complex bacterium	5	4.57745e-05		Streptomyces actuosus	1	6.90288e-06		Spiroplasma cantharicola	2	1.18176e-05		Pantoea alhagi	4	3.04551e-05		Nitrobacter winogradskyi	1	9.403e-06		Pantoea agglomerans	1	1.07272e-05		Pectobacterium wasabiae	1	1.07721e-05		Klebsiella quasivariicola	1	8.38945e-06		Serratia marcescens
	Serratia proteamaculans	1	6.30547e-06		Bdellovibrio bacteriovorus	1	7.23574e-06		Candidatus Fonsibacter ubiquis	1	6.44212e-06		Acinetobacter sp. WCHA45	2	1.70528e-05		Enterobacter hormaechei	1	9.1549e-06		Streptomyces antibioticus	1	6.90288e-06		Spiroplasma culicicola	1	5.90882e-06		Brenneria goodwinii	1	7.61377e-06		Afipia sp. GAS231	1	9.403e-06		Erwinia amylovora	1	1.07272e-05		Xenorhabdus hominickii	2	2.15441e-05		Leclercia sp. LSNIH1	5	4.19472e-05		Serratia proteamaculans
	Rouxiella sp. ERMR1:05	2	1.26109e-05		Halobacteriovorax marinus	1	7.23574e-06		Micavibrio aeruginosavorus	1	6.44212e-06		Acinetobacter indicus	1	8.52641e-06		Enterobacter kobei	1	9.1549e-06		Streptomyces noursei	1	6.90288e-06		Spiroplasma litorale	1	5.90882e-06		Pectobacterium parmentieri	1	7.61377e-06		Rhizobium phaseoli	1	9.403e-06		Buchnera aphidicola	1	1.07272e-05		Proteus mirabilis	1	1.07721e-05		Cronobacter condimenti	2	1.67789e-05		Serratia ficaria
	Yersinia enterocolitica	1	6.30547e-06		Bacillus cereus	14	0.0001013		Magnetospira sp. QH-2	1	6.44212e-06		Moraxella catarrhalis	47	0.000400741		Enterobacter sp. SA187	119	0.00108943		Streptomyces alboflavus	1	6.90288e-06		Entomoplasma luminosum	1	5.90882e-06		Proteus mirabilis	1	7.61377e-06		Rhizobium favelukesii	1	9.403e-06		Dickeya dadantii	2	2.14544e-05		Providencia heimbachae	1	1.07721e-05		Cronobacter muytjensii	1	8.38945e-06		Yersinia ruckeri
	Xenorhabdus bovienii	2	1.26109e-05		Bacillus thuringiensis	1	7.23574e-06		Sorangium cellulosum	4	2.57685e-05		Moraxella osloensis	32	0.000272845		Enterobacter sp. 638	14	0.000128169		Streptomyces griseochromogenes	1	6.90288e-06		Entomoplasma somnilux	1	5.90882e-06		Xenorhabdus poinarii	1	7.61377e-06		Rhizobium sp. ACO-34A	1	9.403e-06		Dickeya chrysanthemi	1	1.07272e-05		Xylella fastidiosa	14	0.000150809		[Enterobacter] lignolyticus	3	2.51683e-05		Yersinia enterocolitica
	Xenorhabdus hominickii	1	6.30547e-06		Bacillus pseudomycoides	1	7.23574e-06		Chondromyces crocatus	1	6.44212e-06		Psychrobacter sp. AntiMn-1	3	2.55792e-05		Enterobacter bugandensis	7	6.40843e-05		Streptomyces katrae	1	6.90288e-06		Acholeplasma palmae	1	5.90882e-06		Plesiomonas shigelloides	1	7.61377e-06		Candidatus Liberibacter americanus	1	9.403e-06		Dickeya paradisiaca	1	1.07272e-05		Xanthomonas campestris	2	2.15441e-05		Pluralibacter gergoviae	1	8.38945e-06		Yersinia pseudotuberculosis
	Proteus mirabilis	2	1.26109e-05		Bacillus cytotoxicus	1	7.23574e-06		Myxococcus fulvus	1	6.44212e-06		Psychrobacter urativorans	1	8.52641e-06		Enterobacter sp. FY-07	4	3.66196e-05		Streptomyces niveus	1	6.90288e-06		Anaerolinea thermophila	1	5.90882e-06		Xylella fastidiosa	26	0.000197958		Sinorhizobium meliloti	1	9.403e-06		Morganella morganii	1	1.07272e-05		Xanthomonas vesicatoria	1	1.07721e-05		Cedecea neteri	3	2.51683e-05		Rouxiella sp. ERMR1:05
	Edwardsiella ictaluri	1	6.30547e-06		Bacillus wiedmannii	1	7.23574e-06		Desulfovibrio salexigens	1	6.44212e-06		Escherichia coli	943	0.0080404		Enterobacter sp. ODB01	2	1.83098e-05		Streptomyces sp. FR-008	1	6.90288e-06		Anaerolineaceae bacterium oral taxon 439	1	5.90882e-06		Stenotrophomonas rhizophila	4	3.04551e-05		Methyloceanibacter caenitepidi	1	9.403e-06		Proteus mirabilis	1	1.07272e-05		Stenotrophomonas maltophilia	1	1.07721e-05		Enterobacteriaceae bacterium strain FGI 57	2	1.67789e-05		Dickeya dadantii
	Xylella fastidiosa	24	0.000151331		Bacillus endophyticus	2	1.44715e-05		Desulfomicrobium orale	1	6.44212e-06		Escherichia albertii	11	9.37905e-05		Enterobacter sp. HK169	1	9.1549e-06		Streptomyces rubrolavendulae	1	6.90288e-06		Chloroflexus aurantiacus	1	5.90882e-06		Stenotrophomonas sp. LM091	3	2.28413e-05		Hartmannibacter diazotrophicus	1	9.403e-06		Providencia rettgeri	1	1.07272e-05		Stenotrophomonas sp. ZAC14D2_NAIMI4_7	1	1.07721e-05		Candidatus Moranella endobia	1	8.38945e-06		Brenneria sp. EniD312
	Stenotrophomonas maltophilia	6	3.78328e-05		Bacillus coagulans	1	7.23574e-06		Desulfurella acetivorans	1	6.44212e-06		Enterobacter cloacae	342	0.00291603		Citrobacter freundii	81	0.000741547		Streptomyces sviceus	1	6.90288e-06		Deinococcus gobiensis	1	5.90882e-06		Stenotrophomonas maltophilia	2	1.52275e-05		Xanthobacter autotrophicus	1	9.403e-06		Xenorhabdus poinarii	1	1.07272e-05		Stenotrophomonas sp. ESTM1D_MKCIP4_1	1	1.07721e-05		Serratia liquefaciens	15	0.000125842		Pectobacterium carotovorum
	Stenotrophomonas sp. YAU14D1_LEIMI4_1	1	6.30547e-06		Bacillus simplex	1	7.23574e-06		Desulfurivibrio alkaliphilus	1	6.44212e-06		Enterobacter cloacae complex sp. ECNIH7	338	0.00288192		Citrobacter werkmanii	26	0.000238027		Streptomyces bingchenggensis	1	6.90288e-06		Pseudomonas moraviensis	776	0.00458525		Pseudoxanthomonas spadix	5	3.80689e-05		Acetobacter pomorum	1	9.403e-06		Xylella fastidiosa	11	0.000117999		Stenotrophomonas rhizophila	1	1.07721e-05		Serratia fonticola	12	0.000100673		Morganella morganii
	Stenotrophomonas rhizophila	3	1.89164e-05		Bacillus clausii	1	7.23574e-06		Campylobacter jejuni	1	6.44212e-06		Enterobacter cloacae complex bacterium	19	0.000162002		Citrobacter koseri	164	0.0015014		Streptomyces xiamenensis	1	6.90288e-06		Pseudomonas koreensis	328	0.00193809		Xanthomonas oryzae	2	1.52275e-05		Gluconobacter oxydans	1	9.403e-06		Pseudoxanthomonas suwonensis	4	4.29088e-05		Lysobacter capsici	1	1.07721e-05		Serratia marcescens	1	8.38945e-06		Proteus mirabilis
	Xanthomonas albilineans	2	1.26109e-05		Bacillus flexus	1	7.23574e-06		Campylobacter lari	1	6.44212e-06		Enterobacter asburiae	2	1.70528e-05		Citrobacter farmeri	53	0.00048521		Streptomyces gilvosporeus	1	6.90288e-06		Pseudomonas fluorescens	198	0.00116995		Xanthomonas vasicola	1	7.61377e-06		Kozakia baliensis	1	9.403e-06		Pseudoxanthomonas spadix	3	3.21816e-05		Pseudoxanthomonas spadix	1	1.07721e-05		Serratia proteamaculans	1	8.38945e-06		Providencia rettgeri
	Xanthomonas vasicola	1	6.30547e-06		Bacillus infantis	1	7.23574e-06		Campylobacter insulaenigrae	1	6.44212e-06		Enterobacter hormaechei	2	1.70528e-05		Citrobacter amalonaticus	21	0.000192253		Streptomyces sp. SirexAA-E	1	6.90288e-06		Pseudomonas mandelii	15	8.86323e-05		Luteimonas sp. 100111	2	1.52275e-05		Granulibacter bethesdensis	1	9.403e-06		Lysobacter enzymogenes	1	1.07272e-05		Alteromonas mediterranea	5	5.38603e-05		Serratia ficaria	1	8.38945e-06		Xenorhabdus hominickii
	Lysobacter capsici	2	1.26109e-05		Bacillus subtilis	1	7.23574e-06		Campylobacter subantarcticus	1	6.44212e-06		Enterobacter sp. SA187	227	0.00193549		Citrobacter rodentium	6	5.49294e-05		Streptomyces xinghaiensis	1	6.90288e-06		Pseudomonas azotoformans	13	7.68147e-05		Dyella jiangningensis	1	7.61377e-06		Komagataeibacter nataicola	1	9.403e-06		Lysobacter antibioticus	1	1.07272e-05		Alteromonas naphthalenivorans	1	1.07721e-05		Serratia plymuthica	1	8.38945e-06		Pantoea stewartii
	Lysobacter enzymogenes	1	6.30547e-06		Bacillus weihaiensis	1	7.23574e-06		Campylobacter sp. RM16704	1	6.44212e-06		Enterobacter sp. 638	5	4.2632e-05		Citrobacter sp. FDAARGOS_156	5	4.57745e-05		Streptomyces sp. SCSIO 03032	1	6.90288e-06		Pseudomonas orientalis	8	4.72706e-05		Halomonas elongata	5	3.80689e-05		Rhodospirillum rubrum	1	9.403e-06		Lysobacter capsici	1	1.07272e-05		Marinobacter similis	1	1.07721e-05		Rouxiella sp. ERMR1:05	3	2.51683e-05		Pantoea sp. PSNIH1
	Lysobacter antibioticus	1	6.30547e-06		Bacillus sp. X1(2014)	1	7.23574e-06		Arcobacter sp. LPB0137	1	6.44212e-06		Enterobacter sp. ODB01	4	3.41056e-05		Klebsiella pneumoniae	220	0.00201408		Streptomyces pluripotens	1	6.90288e-06		Pseudomonas protegens	8	4.72706e-05		Halomonas beimenensis	1	7.61377e-06		Ruegeria pomeroyi	2	1.8806e-05		Lysobacter maris	1	1.07272e-05		Marinobacter salinus	1	1.07721e-05		Rahnella aquatilis	1	8.38945e-06		Erwinia amylovora
	Luteimonas sp. JM171	1	6.30547e-06		Virgibacillus sp. SK37	1	7.23574e-06		Helicobacter pylori	1	6.44212e-06		Enterobacter bugandensis	1	8.52641e-06		Klebsiella oxytoca	21	0.000192253		Streptomyces lunaelactis	1	6.90288e-06		Pseudomonas mediterranea	6	3.54529e-05		Halomonas aestuarii	1	7.61377e-06		Paracoccus denitrificans	1	9.403e-06		Stenotrophomonas maltophilia	2	2.14544e-05		Glaciecola sp. 4H-3-7+YE-5	2	2.15441e-05		Yersinia ruckeri	1	8.38945e-06		Plesiomonas shigelloides
	Luteimonas sp. 100111	1	6.30547e-06		Virgibacillus sp. 6R	1	7.23574e-06		Mariprofundus ferrinatatus	1	6.44212e-06		Enterobacter sp. R4-368	1	8.52641e-06		Klebsiella sp. LTGPAF-6F	6	5.49294e-05		Streptomyces sp. CCM_MD2014	1	6.90288e-06		Pseudomonas trivialis	6	3.54529e-05		Kushneria marisflavi	1	7.61377e-06		Rhodobacteraceae bacterium QY30	1	9.403e-06		Xanthomonas fragariae	1	1.07272e-05		Pseudoalteromonas espejiana	1	1.07721e-05		Dickeya solani	4	3.35578e-05		Edwardsiella tarda
	Luteimonas sp. 83-4	1	6.30547e-06		Virgibacillus phasianinus	1	7.23574e-06		Bacillus cereus	92	0.000592675		Enterobacter sp. FY-07	1	8.52641e-06		Klebsiella variicola	5	4.57745e-05		Streptomyces formicae	1	6.90288e-06		Pseudomonas rhodesiae	5	2.95441e-05		Marinobacterium aestuarii	2	1.52275e-05		Gemmobacter sp. HYN0069	1	9.403e-06		Xanthomonas vasicola	1	1.07272e-05		Pseudoalteromonas rubra	1	1.07721e-05		Dickeya dadantii	1	8.38945e-06		Xylella fastidiosa
	Pseudoxanthomonas spadix	3	1.89164e-05		Amphibacillus xylanus	1	7.23574e-06		Bacillus thuringiensis	21	0.000135285		Citrobacter koseri	116	0.000989063		Klebsiella quasivariicola	5	4.57745e-05		Streptomyces sp. Tue 6075	1	6.90288e-06		Pseudomonas brenneri	5	2.95441e-05		Hahella chejuensis	2	1.52275e-05		Sphingopyxis sp. MG	1	9.403e-06		Luteimonas sp. JM171	2	2.14544e-05		Pseudoalteromonas agarivorans	1	1.07721e-05		Dickeya sp. NCPPB 3274	1	8.38945e-06		Stenotrophomonas rhizophila
	Alteromonas mediterranea	26	0.000163942		Oceanobacillus kimchii	1	7.23574e-06		Bacillus mycoides	2	1.28842e-05		Citrobacter freundii	9	7.67376e-05		Klebsiella aerogenes	3	2.74647e-05		Streptomyces sp. 4F	1	6.90288e-06		Pseudomonas poae	5	2.95441e-05		Reinekea forsetii	1	7.61377e-06		Sphingopyxis sp. WS5A3p	1	9.403e-06		Luteimonas sp. 100111	1	1.07272e-05		Pseudoalteromonas marina	1	1.07721e-05		Pectobacterium carotovorum	4	3.35578e-05		Stenotrophomonas maltophilia
	Marinobacter psychrophilus	1	6.30547e-06		Staphylococcus aureus	2	1.44715e-05		Bacillus cytotoxicus	1	6.44212e-06		Citrobacter farmeri	10	8.52641e-05		Klebsiella michiganensis	1	9.1549e-06		Streptomyces sp. S10(2016)	1	6.90288e-06		Pseudomonas corrugata	4	2.36353e-05		Thioalkalivibrio versutus	3	2.28413e-05		Ehrlichia canis	1	9.403e-06		Alteromonas macleodii	1	1.07272e-05		Shewanella violacea	1	1.07721e-05		Pectobacterium parmentieri	1	8.38945e-06		Stenotrophomonas acidaminiphila
	Shewanella violacea	2	1.26109e-05		Staphylococcus epidermidis	1	7.23574e-06		Bacillus pseudofirmus	1	6.44212e-06		Citrobacter amalonaticus	6	5.11584e-05		Lelliottia sp. WB101	183	0.00167535		Streptomyces sp. 452	1	6.90288e-06		Pseudomonas synxantha	4	2.36353e-05		Thioalkalivibrio paradoxus	1	7.61377e-06		Micavibrio aeruginosavorus	1	9.403e-06		Alteromonas mediterranea	1	1.07272e-05		Moritella yayanosii	1	1.07721e-05		Brenneria sp. EniD312	2	1.67789e-05		Stenotrophomonas sp. LM091
	Shewanella sp. MR-7	1	6.30547e-06		Staphylococcus hyicus	1	7.23574e-06		Bacillus amyloliquefaciens	1	6.44212e-06		Citrobacter rodentium	1	8.52641e-06		Lelliottia amnigena	17	0.000155633		Streptomyces albus	1	6.90288e-06		Pseudomonas veronii	3	1.77265e-05		Thioalkalivibrio nitratireducens	1	7.61377e-06		Burkholderia cenocepacia	1	9.403e-06		Marinobacter psychrophilus	2	2.14544e-05		Halomonas subglaciescola	1	1.07721e-05		Sodalis praecaptivus	2	1.67789e-05		Xanthomonas sacchari
	Shewanella sp. Pdp11	1	6.30547e-06		Staphylococcus xylosus	1	7.23574e-06		Bacillus weihaiensis	1	6.44212e-06		Citrobacter sp. CRE-46	1	8.52641e-06		Lelliottia nimipressuralis	2	1.83098e-05		Streptomyces sp. Sge12	1	6.90288e-06		Pseudomonas extremorientalis	3	1.77265e-05		Alkalilimnicola ehrlichii	1	7.61377e-06		Burkholderia sp. PAMC 28687	1	9.403e-06		Pseudoalteromonas haloplanktis	1	1.07272e-05		Halomonas sp. 1513	1	1.07721e-05		Proteus mirabilis	7	5.87261e-05		Xanthomonas vasicola
	Pseudoalteromonas piscicida	1	6.30547e-06		Staphylococcus schleiferi	1	7.23574e-06		Virgibacillus necropolis	2	1.28842e-05		Citrobacter sp. CFNIH10	1	8.52641e-06		Lelliottia jeotgali	1	9.1549e-06		Streptomyces sp. CLI2509	1	6.90288e-06		Pseudomonas mucidolens	2	1.18176e-05		Marichromatium purpuratum	4	3.04551e-05		Pandoraea norimbergensis	1	9.403e-06		Pseudoalteromonas atlantica	1	1.07272e-05		Halomonas sp. SF2003	1	1.07721e-05		Morganella morganii	2	1.67789e-05		Xanthomonas phaseoli
	Psychromonas ingrahamii	1	6.30547e-06		Staphylococcus pasteuri	1	7.23574e-06		Halobacillus mangrovi	1	6.44212e-06		Klebsiella pneumoniae	177	0.00150917		Cronobacter muytjensii	104	0.000952109		Streptomyces sp. CMB-StM0423	1	6.90288e-06		Pseudomonas tolaasii	1	5.90882e-06		Francisella tularensis	1	7.61377e-06		Cupriavidus gilardii	1	9.403e-06		Pseudoalteromonas luteoviolacea	1	1.07272e-05		Salinicola tamaricis	2	2.15441e-05		Plesiomonas shigelloides	4	3.35578e-05		Pseudoxanthomonas spadix
	Halomonas elongata	4	2.52219e-05		Staphylococcus lutrae	1	7.23574e-06		Terribacillus aidingensis	1	6.44212e-06		Klebsiella michiganensis	19	0.000162002		Cronobacter condimenti	22	0.000201408		Streptomyces sp. P3	1	6.90288e-06		Pseudomonas libanensis	1	5.90882e-06		Francisella persica	1	7.61377e-06		Polynucleobacter asymbioticus	1	9.403e-06		Pseudoalteromonas rubra	1	1.07272e-05		Halotalea alkalilenta	1	1.07721e-05		Pantoea vagans	1	8.38945e-06		Pseudoxanthomonas suwonensis
	Halomonas chromatireducens	2	1.26109e-05		Staphylococcus pettenkoferi	1	7.23574e-06		Parageobacillus thermoglucosidasius	1	6.44212e-06		Klebsiella aerogenes	4	3.41056e-05		Cronobacter sakazakii	16	0.000146478		Kitasatospora setae	5	3.45144e-05		Pseudomonas cedrina	1	5.90882e-06		Francisella sp. CA97-1460	1	7.61377e-06		Paraburkholderia hospita	1	9.403e-06		Shewanella pealeana	4	4.29088e-05		Hahella chejuensis	2	2.15441e-05		Pantoea sp. At-9b	1	8.38945e-06		Lysobacter enzymogenes
	Halomonas subglaciescola	1	6.30547e-06		Staphylococcus simiae	1	7.23574e-06		Staphylococcus aureus	2	1.28842e-05		Klebsiella quasivariicola	3	2.55792e-05		Cronobacter turicensis	5	4.57745e-05		Kitasatospora aureofaciens	1	6.90288e-06		Pseudomonas sp. B10	229	0.00135312		Allofrancisella guangzhouensis	1	7.61377e-06		Alcaligenes faecalis	1	9.403e-06		Colwellia sp. PAMC 21821	1	1.07272e-05		Reinekea forsetii	2	2.15441e-05		Pantoea sp. PSNIH1	1	8.38945e-06		Lysobacter antibioticus
	Halomonas beimenensis	1	6.30547e-06		Paenibacillus naphthalenovorans	1	7.23574e-06		Staphylococcus xylosus	1	6.44212e-06		Klebsiella variicola	2	1.70528e-05		Leclercia sp. LSNIH1	133	0.0012176		Microbacterium testaceum	4	2.76115e-05		Pseudomonas sp. Z003-0.4C(8344-21)	68	0.0004018		Piscirickettsia salmonis	2	1.52275e-05		Bordetella pseudohinzii	1	9.403e-06		Moritella yayanosii	1	1.07272e-05		Marinomonas primoryensis	1	1.07721e-05		Pantoea alhagi	1	8.38945e-06		Luteimonas sp. JM171
	Kushneria marisflavi	4	2.52219e-05		Paenibacillus odorifer	1	7.23574e-06		Staphylococcus sciuri	1	6.44212e-06		Klebsiella oxytoca	1	8.52641e-06		Salmonella enterica	119	0.00108943		Microbacterium sp. TPU 3598	3	2.07086e-05		Pseudomonas putida	45	0.000265897		Thiomicrospira cyclica	1	7.61377e-06		Herbaspirillum hiltneri	1	9.403e-06		Idiomarina sp. OT37-5b	1	1.07272e-05		Marichromatium purpuratum	5	5.38603e-05		Hafnia alvei	1	8.38945e-06		Dyella thiooxydans
	Kushneria konosiri	3	1.89164e-05		Paenibacillus sabinae	1	7.23574e-06		Staphylococcus cohnii	1	6.44212e-06		Klebsiella quasipneumoniae	1	8.52641e-06		[Enterobacter] lignolyticus	76	0.000695772		Microbacterium sp. PAMC 28756	1	6.90288e-06		Pseudomonas monteilii	12	7.09059e-05		Hydrogenovibrio crunogenus	1	7.61377e-06		Collimonas pratensis	1	9.403e-06		Vibrio campbellii	2	2.14544e-05		Chromatiaceae bacterium 2141T.STBD.0c.01a	1	1.07721e-05		Edwardsiella hoshinae	1	8.38945e-06		Dyella jiangningensis
	Cobetia marina	1	6.30547e-06		Paenibacillus donghaensis	1	7.23574e-06		Staphylococcus saprophyticus	1	6.44212e-06		Klebsiella sp. M5al	1	8.52641e-06		Raoultella planticola	40	0.000366196		Microbacterium sp. BH-3-3-3	1	6.90288e-06		Pseudomonas fulva	2	1.18176e-05		Shewanella violacea	1	7.61377e-06		Variovorax paradoxus	1	9.403e-06		Vibrio parahaemolyticus	1	1.07272e-05		Thioalkalivibrio versutus	1	1.07721e-05		Xylella fastidiosa	52	0.000436251		Alteromonas mediterranea
	Alcanivorax dieselolei	1	6.30547e-06		Paenibacillus sp. FSL R5-0912	1	7.23574e-06		Staphylococcus succinus	1	6.44212e-06		Cronobacter muytjensii	101	0.000861167		Raoultella ornithinolytica	24	0.000219718		Leifsonia sp. 21MFCrub1.1	1	6.90288e-06		Pseudomonas oryzihabitans	2	1.18176e-05		Shewanella pealeana	1	7.61377e-06		Verminephrobacter eiseniae	1	9.403e-06		Vibrio owensii	1	1.07272e-05		Thioalkalivibrio paradoxus	1	1.07721e-05		Stenotrophomonas rhizophila	15	0.000125842		Alteromonas macleodii
	Alcanivorax sp. N3-2A	1	6.30547e-06		Paenibacillus sp. IHBB 10380	1	7.23574e-06		Staphylococcus lutrae	1	6.44212e-06		Cronobacter condimenti	38	0.000324003		Plautia stali symbiont	23	0.000210563		Clavibacter nebraskensis	3	2.07086e-05		Pseudomonas granadensis	66	0.000389982		Shewanella denitrificans	1	7.61377e-06		Thiomonas intermedia	1	9.403e-06		Vibrio cholerae	1	1.07272e-05		Aeromonas hydrophila	2	2.15441e-05		Stenotrophomonas maltophilia	5	4.19472e-05		Marinobacter hydrocarbonoclasticus
	Oleiphilus messinensis	1	6.30547e-06		Paenibacillus sp. RUD330	1	7.23574e-06		Staphylococcus sp. AntiMn-1	1	6.44212e-06		Cronobacter sakazakii	2	1.70528e-05		Enterobacteriaceae bacterium strain FGI 57	6	5.49294e-05		Clavibacter capsici	2	1.38058e-05		Pseudomonas syringae	18	0.000106359		Alteromonas mediterranea	2	1.52275e-05		Mitsuaria sp. 7	1	9.403e-06		Vibrio fluvialis	1	1.07272e-05		Aeromonas schubertii	1	1.07721e-05		Stenotrophomonas sp. WZN-1	1	8.38945e-06		Marinobacter psychrophilus
	Hahella chejuensis	1	6.30547e-06		Sporosarcina ureae	2	1.44715e-05		Planococcus plakortidis	1	6.44212e-06		Cronobacter malonaticus	2	1.70528e-05		Candidatus Doolittlea endobia	4	3.66196e-05		Curtobacterium pusillum	1	6.90288e-06		Pseudomonas viridiflava	2	1.18176e-05		Pseudoalteromonas piratica	1	7.61377e-06		Methylovorus glucosotrophus	1	9.403e-06		Photobacterium profundum	1	1.07272e-05		Aeromonas veronii	1	1.07721e-05		Xanthomonas vasicola	3	2.51683e-05		Marinobacter similis
	Reinekea forsetii	1	6.30547e-06		Planococcus antarcticus	1	7.23574e-06		Planococcus sp. PAMC 21323	1	6.44212e-06		Cronobacter turicensis	1	8.52641e-06		Candidatus Hoaglandella endobia	2	1.83098e-05		Curtobacterium sp. MR_MD2014	1	6.90288e-06		Pseudomonas fuscovaginae	2	1.18176e-05		Vibrio tasmaniensis	5	3.80689e-05		Gallionella capsiferriformans	1	9.403e-06		Photobacterium gaetbulicola	1	1.07272e-05		Oceanisphaera avium	1	1.07721e-05		Xanthomonas campestris	2	1.67789e-05		Marinobacter salinus
	Vibrio anguillarum	5	3.15273e-05		Planococcus halocryophilus	1	7.23574e-06		Planococcus sp. MB-3u-03	1	6.44212e-06		Salmonella enterica	138	0.00117664		Blochmannia endosymbiont of Camponotus (Colobopsis) obliquus	1	9.1549e-06		Curtobacterium sp. BH-2-1-1	1	6.90288e-06		Pseudomonas savastanoi	1	5.90882e-06		Vibrio vulnificus	1	7.61377e-06		Vogesella sp. LIG4	1	9.403e-06		Aliivibrio salmonicida	1	1.07272e-05		Vibrio cholerae	2	2.15441e-05		Xanthomonas albilineans	2	1.67789e-05		Glaciecola nitratireducens
	Vibrio campbellii	2	1.26109e-05		Solibacillus sp. R5-41	1	7.23574e-06		Sporosarcina psychrophila	1	6.44212e-06		Salmonella bongori	1	8.52641e-06		Kosakonia cowanii	27	0.000247182		Agrococcus carbonis	1	6.90288e-06		Pseudomonas amygdali	1	5.90882e-06		Vibrio fluvialis	1	7.61377e-06		Chromobacterium sp. ATCC 53434	1	9.403e-06		Francisella sp. FSC1006	1	1.07272e-05		Vibrio anguillarum	1	1.07721e-05		Xanthomonas oryzae	1	8.38945e-06		Pseudoalteromonas espejiana
	Vibrio alginolyticus	1	6.30547e-06		Listeria monocytogenes	1	7.23574e-06		Sporosarcina ureae	1	6.44212e-06		Lelliottia sp. WB101	73	0.000622428		Kosakonia oryzae	3	2.74647e-05		Cryobacterium sp. LW097	1	6.90288e-06		Pseudomonas cichorii	1	5.90882e-06		Vibrio anguillarum	1	7.61377e-06		Simonsiella muelleri	1	9.403e-06		Allofrancisella guangzhouensis	1	1.07272e-05		Vibrio coralliilyticus	1	1.07721e-05		Xanthomonas euvesicatoria	1	8.38945e-06		Pseudoalteromonas rubra
	Vibrio parahaemolyticus	1	6.30547e-06		Streptococcus dysgalactiae	1	7.23574e-06		Paenibacillus glucanolyticus	1	6.44212e-06		Lelliottia amnigena	9	7.67376e-05		Kosakonia sacchari	1	9.1549e-06		Microterricola viridarii	1	6.90288e-06		Pseudomonas syringae group genomosp. 3	1	5.90882e-06		Haemophilus parainfluenzae	3	2.28413e-05		Azospira oryzae	1	9.403e-06		Thioploca ingrica	1	1.07272e-05		Vibrio parahaemolyticus	1	1.07721e-05		Xanthomonas citri	1	8.38945e-06		Pseudoalteromonas spongiae
	Vibrio owensii	1	6.30547e-06		Streptococcus equi	1	7.23574e-06		Paenibacillus graminis	1	6.44212e-06		Lelliottia jeotgali	2	1.70528e-05		Cedecea neteri	16	0.000146478		Cnuibacter physcomitrellae	1	6.90288e-06		Pseudomonas sp. Lz4W	1	5.90882e-06		Haemophilus influenzae	1	7.61377e-06		Azoarcus olearius	1	9.403e-06		Alcanivorax xenomutans	1	1.07272e-05		Photobacterium damselae	1	1.07721e-05		Xanthomonas phaseoli	1	8.38945e-06		Pseudoalteromonas tunicata
	Vibrio vulnificus	1	6.30547e-06		Streptococcus gallolyticus	2	1.44715e-05		Paenibacillus sp. FSL H7-0357	1	6.44212e-06		Kosakonia sacchari	34	0.000289898		Candidatus Riesia pediculischaeffi	5	4.57745e-05		Arthrobacter sp. FB24	8	5.5223e-05		Pseudomonas chlororaphis	26	0.000153629		Aggregatibacter aphrophilus	1	7.61377e-06		Campylobacter coli	1	9.403e-06		Alcanivorax sp. N3-2A	1	1.07272e-05		Thioploca ingrica	2	2.15441e-05		Pseudoxanthomonas spadix	8	6.71156e-05		Pseudoalteromonas piratica
	Vibrio furnissii	1	6.30547e-06		Streptococcus gordonii	1	7.23574e-06		Paenibacillus ihbetae	1	6.44212e-06		Kosakonia cowanii	5	4.2632e-05		Kluyvera intermedia	3	2.74647e-05		Arthrobacter sp. U41	1	6.90288e-06		Pseudomonas fragi	5	2.95441e-05		Legionella pneumophila	2	1.52275e-05		Campylobacter hyointestinalis	1	9.403e-06		Halomonas beimenensis	1	1.07272e-05		Beggiatoa leptomitoformis	1	1.07721e-05		Lysobacter enzymogenes	5	4.19472e-05		Colwellia sp. PAMC 20917
	Vibrio tritonius	1	6.30547e-06		Streptococcus mutans	1	7.23574e-06		Listeria monocytogenes	1	6.44212e-06		Kosakonia oryzae	1	8.52641e-06		Gibbsiella quercinecans	3	2.74647e-05		Arthrobacter sp. YN	1	6.90288e-06		Pseudomonas taetrolens	1	5.90882e-06		Burkholderia vietnamiensis	2	1.52275e-05		Campylobacter sputorum	1	9.403e-06		Aeromonas hydrophila	1	1.07272e-05		Francisella tularensis	1	1.07721e-05		Luteimonas sp. JM171	3	2.51683e-05		Colwellia sp. Arc7-D
	Photobacterium damselae	1	6.30547e-06		Streptococcus parasanguinis	1	7.23574e-06		Streptococcus mitis	3	1.93264e-05		[Enterobacter] lignolyticus	42	0.000358109		Shimwellia blattae	2	1.83098e-05		Kocuria turfanensis	2	1.38058e-05		Pseudomonas umsongensis	25	0.000147721		Burkholderia cenocepacia	2	1.52275e-05		Campylobacter volucris	1	9.403e-06		Aeromonas salmonicida	1	1.07272e-05		Legionella pneumophila	2	2.15441e-05		Dyella jiangningensis	1	8.38945e-06		Shewanella sp. ANA-3
	Marichromatium purpuratum	4	2.52219e-05		Streptococcus marmotae	1	7.23574e-06		Streptococcus suis	2	1.28842e-05		Pluralibacter gergoviae	4	3.41056e-05		Shigella flexneri	1	9.1549e-06		Micrococcus luteus	1	6.90288e-06		Pseudomonas sp. DR 5-09	24	0.000141812		Burkholderia cepacia	1	7.61377e-06		Campylobacter sp. RM16704	1	9.403e-06		Oceanimonas sp. GK1	1	1.07272e-05		Legionella anisa	1	1.07721e-05		Alteromonas mediterranea	29	0.000243294		Shewanella psychrophila
	Thioalkalivibrio versutus	2	1.26109e-05		Lactococcus lactis	1	7.23574e-06		Streptococcus mutans	2	1.28842e-05		Leclercia sp. LSNIH1	35	0.000298424		Serratia liquefaciens	324	0.00296619		Rothia dentocariosa	1	6.90288e-06		Pseudomonas frederiksbergensis	22	0.000129994		Burkholderia multivorans	1	7.61377e-06		Campylobacter pinnipediorum	1	9.403e-06		Allochromatium vinosum	1	1.07272e-05		Fluoribacter dumoffii	1	1.07721e-05		Alteromonas australica	1	8.38945e-06		Halomonas elongata
	Spiribacter curvatus	1	6.30547e-06		Lactobacillus johnsonii	2	1.44715e-05		Streptococcus gordonii	1	6.44212e-06		Leclercia sp. LSNIH3	1	8.52641e-06		Serratia fonticola	125	0.00114436		Glutamicibacter arilaitensis	1	6.90288e-06		Pseudomonas reinekei	22	0.000129994		Burkholderia stabilis	1	7.61377e-06		Arcobacter sp. LPB0137	1	9.403e-06		Thioalkalivibrio sulfidiphilus	1	1.07272e-05		Methylomonas methanica	3	3.23162e-05		Marinobacter psychrophilus	8	6.71156e-05		Halomonas hydrothermalis
	Acidihalobacter prosperus	1	6.30547e-06		Lactobacillus pentosus	1	7.23574e-06		Streptococcus pyogenes	1	6.44212e-06		Plautia stali symbiont	6	5.11584e-05		Serratia proteamaculans	115	0.00105281		Pseudarthrobacter sulfonivorans	1	6.90288e-06		Pseudomonas arsenicoxydans	19	0.000112268		Burkholderia ambifaria	1	7.61377e-06		Helicobacter pylori	3	2.8209e-05		[Haemophilus] ducreyi	1	1.07272e-05		Actinobacillus pleuropneumoniae	1	1.07721e-05		Marinobacter hydrocarbonoclasticus	2	1.67789e-05		Halomonas campaniensis
	Wenzhouxiangella marina	1	6.30547e-06		Lactobacillus coryniformis	1	7.23574e-06		Streptococcus parauberis	1	6.44212e-06		Enterobacteriaceae bacterium strain FGI 57	2	1.70528e-05		Serratia plymuthica	24	0.000219718		Cellulosimicrobium cellulans	7	4.83201e-05		Pseudomonas aeruginosa	11	6.4997e-05		Burkholderia territorii	1	7.61377e-06		Helicobacter bizzozeronii	1	9.403e-06		[Mannheimia] succiniciproducens	1	1.07272e-05		Mannheimia haemolytica	1	1.07721e-05		Marinobacter sp. es.042	1	8.38945e-06		Halomonas chromatireducens
	Methylomonas methanica	8	5.04438e-05		Lactobacillus jensenii	1	7.23574e-06		Streptococcus gallolyticus	1	6.44212e-06		secondary endosymbiont of Heteropsylla cubana	2	1.70528e-05		Serratia ficaria	10	9.1549e-05		Cellulosimicrobium sp. TH-20	1	6.90288e-06		Pseudomonas mendocina	3	1.77265e-05		Burkholderia gladioli	6	4.56826e-05		Helicobacter canadensis	1	9.403e-06		Fluoribacter dumoffii	1	1.07272e-05		Agarilytica rhodophyticola	1	1.07721e-05		Shewanella pealeana	4	3.35578e-05		Halomonas sp. 1513
	Legionella fallonii	3	1.89164e-05		Lactobacillus hokkaidonensis	1	7.23574e-06		Lactococcus lactis	1	6.44212e-06		Candidatus Doolittlea endobia	2	1.70528e-05		Serratia marcescens	7	6.40843e-05		Isoptericola dokdonensis	1	6.90288e-06		Pseudomonas citronellolis	2	1.18176e-05		Burkholderia sp. HB1	3	2.28413e-05		Myxococcus xanthus	1	9.403e-06		Methylomicrobium alcaliphilum	1	1.07272e-05		Microbulbifer aggregans	1	1.07721e-05		Shewanella oneidensis	1	8.38945e-06		Halomonas sp. SF2003
	Tatlockia micdadei	2	1.26109e-05		Pediococcus claussenii	1	7.23574e-06		Lactococcus raffinolactis	1	6.44212e-06		Candidatus Hoaglandella endobia	1	8.52641e-06		Serratia sp. ATCC 39006	3	2.74647e-05		Brachybacterium sp. P6-10-X1	2	1.38058e-05		Pseudomonas furukawaii	2	1.18176e-05		Burkholderia pseudomallei	1	7.61377e-06		Sorangium cellulosum	1	9.403e-06		Salinisphaera sp. LB1	1	1.07272e-05		Pseudohongiella spirulinae	1	1.07721e-05		Shewanella loihica	1	8.38945e-06		Halotalea alkalilenta
	Aeromonas hydrophila	2	1.26109e-05		Enterococcus faecium	1	7.23574e-06		Lactobacillus sakei	1	6.44212e-06		Raoultella ornithinolytica	7	5.96848e-05		Serratia sp. SCBI	2	1.83098e-05		Brachybacterium faecium	1	6.90288e-06		Pseudomonas prosekii	16	9.45412e-05		Burkholderia thailandensis	1	7.61377e-06		Geobacter sulfurreducens	1	9.403e-06		Agarilytica rhodophyticola	1	1.07272e-05		Gilliamella apicola	1	1.07721e-05		Pseudoalteromonas rubra	2	1.67789e-05		Kushneria marisflavi
	Aeromonas media	1	6.30547e-06		Enterococcus durans	1	7.23574e-06		Lactobacillus johnsonii	1	6.44212e-06		Raoultella planticola	4	3.41056e-05		Serratia sp. YD25	2	1.83098e-05		Brachybacterium ginsengisoli	1	6.90288e-06		Pseudomonas sp. UW4	16	9.45412e-05		Burkholderia sp. PAMC 28687	1	7.61377e-06		Hippea maritima	1	9.403e-06		Burkholderia cenocepacia	2	2.14544e-05		Steroidobacter denitrificans	1	1.07721e-05		Pseudoalteromonas spongiae	1	8.38945e-06		Marinomonas sp. MWYL1
	Aeromonas aquatica	1	6.30547e-06		Oenococcus oeni	1	7.23574e-06		Pediococcus acidilactici	1	6.44212e-06		Cedecea neteri	5	4.2632e-05		Serratia sp. AS13	1	9.1549e-06		Brachybacterium sp. VR2415	1	6.90288e-06		Pseudomonas sp. LAB-08	14	8.27235e-05		Pandoraea oxalativorans	3	2.28413e-05		Desulfobacterium autotrophicum	1	9.403e-06		Burkholderia ambifaria	2	2.14544e-05		Burkholderia vietnamiensis	4	4.30882e-05		Colwellia psychrerythraea	1	8.38945e-06		Alcanivorax pacificus
	Aeromonas sp. ASNIH4	1	6.30547e-06		Aerococcus urinae	1	7.23574e-06		Leuconostoc mesenteroides	1	6.44212e-06		Kluyvera intermedia	4	3.41056e-05		Yersinia ruckeri	60	0.000549294		Intrasporangium calvum	2	1.38058e-05		Pseudomonas vancouverensis	12	7.09059e-05		Pandoraea vervacti	3	2.28413e-05		Desulfarculus baarsii	1	9.403e-06		Burkholderia contaminans	2	2.14544e-05		Burkholderia cenocepacia	4	4.30882e-05		Halomonas elongata	7	5.87261e-05		Endozoicomonas montiporae
	Francisella sp. TX077310	1	6.30547e-06		Clostridium botulinum	4	2.8943e-05		Enterococcus sp. FDAARGOS_163	1	6.44212e-06		Gibbsiella quercinecans	3	2.55792e-05		Yersinia enterocolitica	28	0.000256337		Janibacter indicus	1	6.90288e-06		Pseudomonas sp. URMO17WK12:I11	12	7.09059e-05		Pandoraea norimbergensis	2	1.52275e-05		Bdellovibrio exovorus	1	9.403e-06		Burkholderia cepacia	1	1.07272e-05		Burkholderia multivorans	2	2.15441e-05		Halomonas subglaciescola	2	1.67789e-05		Vibrio parahaemolyticus
	Thiomicrospira cyclica	1	6.30547e-06		Clostridium scatologenes	3	2.17072e-05		Aerococcus sanguinicola	1	6.44212e-06		Shimwellia blattae	1	8.52641e-06		Yersinia pestis	14	0.000128169		Arsenicicoccus sp. oral taxon 190	1	6.90288e-06		Pseudomonas lini	10	5.90882e-05		Pandoraea sputorum	2	1.52275e-05		Bacillus cereus	6	5.6418e-05		Burkholderia vietnamiensis	1	1.07272e-05		Burkholderia lata	2	2.15441e-05		Halomonas sp. KO116	2	1.67789e-05		Vibrio harveyi
	Haemophilus parainfluenzae	1	6.30547e-06		Clostridium butyricum	1	7.23574e-06		Clostridium botulinum	6	3.86527e-05		Limnobaculum parvum	1	8.52641e-06		Yersinia pseudotuberculosis	9	8.23941e-05		Cellulomonas gilvus	1	6.90288e-06		Pseudomonas silesiensis	10	5.90882e-05		Pandoraea thiooxydans	2	1.52275e-05		Bacillus thuringiensis	2	1.8806e-05		Burkholderia sp. CCGE1002	3	3.21816e-05		Burkholderia ambifaria	1	1.07721e-05		Halomonas sp. SF2003	2	1.67789e-05		Vibrio natriegens
	Bibersteinia trehalosi	1	6.30547e-06		Clostridium pasteurianum	1	7.23574e-06		Clostridium pasteurianum	3	1.93264e-05		Serratia liquefaciens	123	0.00104875		Yersinia similis	1	9.1549e-06		Cellulomonas flavigena	1	6.90288e-06		Pseudomonas stutzeri	7	4.13618e-05		Cupriavidus gilardii	6	4.56826e-05		Bacillus pumilus	2	1.8806e-05		Burkholderia pseudomallei	1	1.07272e-05		Burkholderia sp. HB1	4	4.30882e-05		Halomonas beimenensis	1	8.38945e-06		Vibrio rotiferianus
	Gammaproteobacteria bacterium ESL0073	1	6.30547e-06		Clostridium beijerinckii	1	7.23574e-06		Clostridium perfringens	2	1.28842e-05		Serratia fonticola	102	0.000869693		Yersinia kristensenii	14	0.000128169		Cellulomonas sp. PSBB021	1	6.90288e-06		Pseudomonas xanthomarina	2	1.18176e-05		Cupriavidus nantongensis	1	7.61377e-06		Bacillus cohnii	2	1.8806e-05		Burkholderia sp. MSMB1588	1	1.07272e-05		Burkholderia pseudomallei	1	1.07721e-05		Halomonas sp. GFAJ-1	1	8.38945e-06		Vibrio anguillarum
	Microbulbifer sp. A4B17	1	6.30547e-06		Clostridium baratii	1	7.23574e-06		Clostridium acetobutylicum	1	6.44212e-06		Serratia proteamaculans	47	0.000400741		Yersinia frederiksenii	3	2.74647e-05		Brevibacterium sandarakinum	1	6.90288e-06		Pseudomonas agarici	8	4.72706e-05		Cupriavidus sp. NH9	1	7.61377e-06		Bacillus megaterium	1	9.403e-06		Burkholderia gladioli	1	1.07272e-05		Burkholderia sp. BDU6	1	1.07721e-05		Kushneria marisflavi	4	3.35578e-05		Vibrio cholerae
	Immundisolibacter cernigliae	1	6.30547e-06		Clostridium aceticum	1	7.23574e-06		Clostridium tetani	1	6.44212e-06		Serratia marcescens	19	0.000162002		Yersinia aldovae	2	1.83098e-05		Miniimonas sp. S16	1	6.90288e-06		Pseudomonas antarctica	7	4.13618e-05		Ralstonia insidiosa	1	7.61377e-06		Bacillus velezensis	1	9.403e-06		Burkholderia sp. KK1	1	1.07272e-05		Burkholderia sp. OLGA172	1	1.07721e-05		Kushneria konosiri	4	3.35578e-05		Vibrio vulnificus
	Burkholderia cenocepacia	4	2.52219e-05		Clostridium taeniosporum	1	7.23574e-06		Clostridium beijerinckii	1	6.44212e-06		Serratia plymuthica	14	0.00011937		Yersinia aleksiciae	2	1.83098e-05		Luteipulveratus mongoliensis	1	6.90288e-06		Pseudomonas palleroniana	5	2.95441e-05		Paucimonas lemoignei	5	3.80689e-05		Virgibacillus necropolis	2	1.8806e-05		Paucimonas lemoignei	10	0.000107272		Paucimonas lemoignei	18	0.000193897		Salinicola tamaricis	1	8.38945e-06		Vibrio coralliilyticus
	Burkholderia ambifaria	2	1.26109e-05		Heliobacterium modesticaldum	2	1.44715e-05		Clostridium saccharobutylicum	1	6.44212e-06		Serratia ficaria	5	4.2632e-05		Rouxiella sp. ERMR1:05	66	0.000604223		Mycobacterium avium	3	2.07086e-05		Pseudomonas brassicacearum	5	2.95441e-05		Paraburkholderia phymatum	1	7.61377e-06		Parageobacillus genomosp. 1	1	9.403e-06		Pandoraea sputorum	4	4.29088e-05		Pandoraea sputorum	3	3.23162e-05		Reinekea forsetii	11	9.22839e-05		Vibrio sp. EJY3
	Burkholderia cepacia	1	6.30547e-06		Clostridioides difficile	1	7.23574e-06		Clostridium carboxidivorans	1	6.44212e-06		Serratia rubidaea	4	3.41056e-05		Rahnella aquatilis	1	9.1549e-06		Mycobacterium intracellulare	1	6.90288e-06		Pseudomonas thivervalensis	4	2.36353e-05		Paraburkholderia hospita	1	7.61377e-06		Paenibacillus sp. RUD330	7	6.5821e-05		Pandoraea oxalativorans	2	2.14544e-05		Pandoraea norimbergensis	2	2.15441e-05		Bacterioplanes sanyensis	7	5.87261e-05		Grimontia hollisae
	Burkholderia lata	1	6.30547e-06		[Clostridium] cellulolyticum	1	7.23574e-06		Clostridium sp. DL-VIII	1	6.44212e-06		Serratia sp. YD25	3	2.55792e-05		Erwinia amylovora	187	0.00171197		Mycobacterium kansasii	2	1.38058e-05		Pseudomonas psychrophila	4	2.36353e-05		Paraburkholderia phenoliruptrix	1	7.61377e-06		Paenibacillus polymyxa	2	1.8806e-05		Pandoraea norimbergensis	1	1.07272e-05		Pandoraea oxalativorans	2	2.15441e-05		Ketobacter alkanivorans	2	1.67789e-05		Aliivibrio fischeri
	Burkholderia sp. HB1	13	8.19711e-05		Thermoanaerobacter mathranii	1	7.23574e-06		Candidatus Arthromitus sp. SFB-rat-Yit	1	6.44212e-06		Serratia sp. ATCC 39006	2	1.70528e-05		Erwinia gerundensis	4	3.66196e-05		Mycobacterium sp. WY10	2	1.38058e-05		Pseudomonas cremoricolorata	4	2.36353e-05		Paraburkholderia aromaticivorans	1	7.61377e-06		Paenibacillus sp. JDR-2	1	9.403e-06		Pandoraea faecigallinarum	1	1.07272e-05		Pandoraea apista	1	1.07721e-05		Alcanivorax pacificus	1	8.38945e-06		Thioalkalivibrio versutus
	Burkholderia gladioli	10	6.30547e-05		Acidaminococcus intestini	1	7.23574e-06		Heliobacterium modesticaldum	7	4.50948e-05		Serratia sp. SCBI	1	8.52641e-06		Erwinia pyrifoliae	1	9.1549e-06		Mycobacterium marinum	1	6.90288e-06		Pseudomonas sp. ATCC 13867	4	2.36353e-05		Alicycliphilus denitrificans	9	6.8524e-05		Paenibacillus beijingensis	1	9.403e-06		Paraburkholderia phytofirmans	2	2.14544e-05		Pandoraea faecigallinarum	1	1.07721e-05		Hahella chejuensis	3	2.51683e-05		Acidihalobacter prosperus
	Burkholderia pseudomallei	2	1.26109e-05		Dialister pneumosintes	1	7.23574e-06		Dehalobacterium formicoaceticum	2	1.28842e-05		Yersinia enterocolitica	37	0.000315477		Erwinia billingiae	1	9.1549e-06		Mycobacterium simiae	1	6.90288e-06		Pseudomonas sp. MYb193	4	2.36353e-05		Acidovorax avenae	4	3.04551e-05		Staphylococcus aureus	1	9.403e-06		Paraburkholderia hospita	1	1.07272e-05		Ralstonia solanacearum	1	1.07721e-05		Vibrio anguillarum	13	0.000109063		Halorhodospira halochloris
	Burkholderia sp. BDU8	1	6.30547e-06		Streptomyces reticuli	1	7.23574e-06		Desulfotomaculum reducens	1	6.44212e-06		Yersinia ruckeri	28	0.000238739		Candidatus Erwinia sp. ErCipseudotaxifoliae	1	9.1549e-06		Mycobacterium sp. EPa45	1	6.90288e-06		Pseudomonas sp. FDAARGOS_380	4	2.36353e-05		Acidovorax sp. JS42	2	1.52275e-05		Staphylococcus saprophyticus	1	9.403e-06		Paraburkholderia phenoliruptrix	1	1.07272e-05		Cupriavidus taiwanensis	1	1.07721e-05		Vibrio cholerae	6	5.03367e-05		Marichromatium purpuratum
	Burkholderia sp. Bp7605	1	6.30547e-06		Streptomyces scabiei	1	7.23574e-06		Desulfitobacterium dichloroeliminans	1	6.44212e-06		Yersinia pestis	7	5.96848e-05		Pantoea sp. PSNIH1	19	0.000173943		Mycobacterium sp. YC-RL4	1	6.90288e-06		Pseudomonas extremaustralis	3	1.77265e-05		Candidatus Symbiobacter mobilis	5	3.80689e-05		Staphylococcus succinus	1	9.403e-06		Cupriavidus necator	2	2.14544e-05		Cupriavidus pinatubonensis	1	1.07721e-05		Vibrio campbellii	1	8.38945e-06		Halothiobacillus sp. LS2
	Burkholderia sp. PAMC 28687	1	6.30547e-06		Streptomyces pactum	1	7.23574e-06		Paeniclostridium sordellii	2	1.28842e-05		Yersinia pseudotuberculosis	3	2.55792e-05		Pantoea ananatis	12	0.000109859		Mycobacterium sp. djl-10	1	6.90288e-06		Pseudomonas sp. MRSN12121	3	1.77265e-05		Hydrogenophaga sp. PBC	2	1.52275e-05		Staphylococcus piscifermentans	1	9.403e-06		Polynucleobacter asymbioticus	1	1.07272e-05		Paraburkholderia fungorum	1	1.07721e-05		Vibrio natriegens	1	8.38945e-06		Granulosicoccus antarcticus
	Cupriavidus nantongensis	4	2.52219e-05		Streptomyces niveus	1	7.23574e-06		Clostridioides difficile	1	6.44212e-06		Yersinia kristensenii	2	1.70528e-05		Pantoea sp. At-9b	11	0.000100704		Mycobacterium vanbaalenii	3	2.07086e-05		Pseudomonas sp. TCU-HL1	3	1.77265e-05		Hydrogenophaga crassostreae	1	7.61377e-06		Staphylococcus pseudintermedius	1	9.403e-06		Massilia timonae	7	7.50904e-05		Alicycliphilus denitrificans	9	9.69485e-05		Vibrio furnissii	2	1.67789e-05		Piscirickettsia salmonis
	Cupriavidus gilardii	1	6.30547e-06		Streptomyces bacillaris	1	7.23574e-06		Butyrivibrio hungatei	1	6.44212e-06		Yersinia aldovae	2	1.70528e-05		Pantoea vagans	7	6.40843e-05		Mycobacterium phlei	1	6.90288e-06		Pseudomonas sp. 7SR1	3	1.77265e-05		Comamonas testosteroni	2	1.52275e-05		Macrococcus caseolyticus	1	9.403e-06		Massilia putida	7	7.50904e-05		Candidatus Symbiobacter mobilis	6	6.46323e-05		Vibrio vulnificus	1	8.38945e-06		Thiomicrospira cyclica
	Cupriavidus pinatubonensis	1	6.30547e-06		Streptomyces xinghaiensis	1	7.23574e-06		Lachnoclostridium sp. YL32	1	6.44212e-06		Rouxiella sp. ERMR1:05	11	9.37905e-05		Pantoea gaviniae	2	1.83098e-05		Mycobacterium gilvum	1	6.90288e-06		Pseudomonas sp. HLS-6	3	1.77265e-05		Variovorax sp. HW608	1	7.61377e-06		Planococcus sp. PAMC 21323	1	9.403e-06		Massilia sp. WG5	4	4.29088e-05		Comamonas testosteroni	5	5.38603e-05		Vibrio scophthalmi	1	8.38945e-06		Methylophaga frappieri
	Pandoraea norimbergensis	5	3.15273e-05		Streptomyces formicae	1	7.23574e-06		Eubacterium limosum	1	6.44212e-06		Rahnella aquatilis	1	8.52641e-06		Candidatus Pantoea carbekii	2	1.83098e-05		Mycobacteroides abscessus	3	2.07086e-05		Pseudomonas sp. 02C 26	3	1.77265e-05		Polaromonas naphthalenivorans	1	7.61377e-06		Sporosarcina ureae	1	9.403e-06		Massilia sp. YMA4	2	2.14544e-05		Acidovorax avenae	2	2.15441e-05		Vibrio rumoiensis	1	8.38945e-06		Francisella tularensis
	Pandoraea sputorum	3	1.89164e-05		Streptomyces sp. CFMR 7	1	7.23574e-06		[Eubacterium] hallii	1	6.44212e-06		Chania multitudinisentens	1	8.52641e-06		Pantoea stewartii	1	9.1549e-06		Mycolicibacter terrae	1	6.90288e-06		Pseudomonas knackmussii	2	1.18176e-05		Simplicispira sp. SC1-8	1	7.61377e-06		Alicyclobacillus acidocaldarius	1	9.403e-06		Massilia violaceinigra	2	2.14544e-05		Acidovorax sp. T1	1	1.07721e-05		Aliivibrio fischeri	1	8.38945e-06		gamma proteobacterium HdN1
	Pandoraea thiooxydans	1	6.30547e-06		Streptomyces sp. 2114.2	1	7.23574e-06		Fastidiosipila sanguinis	1	6.44212e-06		Dickeya chrysanthemi	20	0.000170528		Buchnera aphidicola	2	1.83098e-05		Nocardia farcinica	2	1.38058e-05		Pseudomonas parafulva	2	1.18176e-05		Melaminivora sp. SC2-9	1	7.61377e-06		Streptococcus gallolyticus	2	1.8806e-05		Janthinobacterium agaricidamnosum	1	1.07272e-05		Variovorax paradoxus	1	1.07721e-05		Marichromatium purpuratum	8	6.71156e-05		Gammaproteobacteria bacterium ESL0073
	Pandoraea vervacti	1	6.30547e-06		Streptomyces sp. MOE7	1	7.23574e-06		[Clostridium] clariflavum	1	6.44212e-06		Dickeya solani	6	5.11584e-05		Wigglesworthia glossinidia	1	9.1549e-06		Nocardia soli	2	1.38058e-05		Pseudomonas alkylphenolica	2	1.18176e-05		Bordetella genomosp. 6	4	3.04551e-05		Streptococcus gordonii	1	9.403e-06		Janthinobacterium sp. Marseille	1	1.07272e-05		Variovorax sp. PAMC 28711	1	1.07721e-05		Allochromatium vinosum	1	8.38945e-06		Gammaproteobacteria bacterium DM2
	Paucimonas lemoignei	10	6.30547e-05		Streptomyces sp. NEAU-S7GS2	1	7.23574e-06		Carboxydocella thermautotrophica	1	6.44212e-06		Dickeya zeae	4	3.41056e-05		Tatumella ptyseos	1	9.1549e-06		Nocardia cyriacigeorgica	2	1.38058e-05		Pseudomonas saudiphocaensis	2	1.18176e-05		Bordetella genomosp. 9	3	2.28413e-05		Streptococcus salivarius	1	9.403e-06		Collimonas fungivorans	2	2.14544e-05		Hydrogenophaga crassostreae	2	2.15441e-05		Halorhodospira halophila	1	8.38945e-06		Aeromonas hydrophila
	Ralstonia solanacearum	3	1.89164e-05		Kitasatospora aureofaciens	1	7.23574e-06		Symbiobacterium thermophilum	1	6.44212e-06		Dickeya paradisiaca	2	1.70528e-05		Dickeya zeae	20	0.000183098		Nocardia terpenica	2	1.38058e-05		Pseudomonas sp. GR 6-02	2	1.18176e-05		Achromobacter insolitus	4	3.04551e-05		Streptococcus parauberis	1	9.403e-06		Collimonas arenae	1	1.07272e-05		Achromobacter xylosoxidans	3	3.23162e-05		Alkalilimnicola ehrlichii	1	8.38945e-06		Aeromonas salmonicida
	Ralstonia mannitolilytica	1	6.30547e-06		Kitasatospora setae	1	7.23574e-06		Caldicellulosiruptor hydrothermalis	1	6.44212e-06		Dickeya dadantii	2	1.70528e-05		Dickeya dadantii	13	0.000119014		Rhodococcus erythropolis	3	2.07086e-05		Pseudomonas sp. s211(2017)	2	1.18176e-05		Achromobacter spanius	3	2.28413e-05		Streptococcus anginosus	1	9.403e-06		Collimonas pratensis	1	1.07272e-05		Achromobacter spanius	1	1.07721e-05		Acidihalobacter ferrooxidans	1	8.38945e-06		Legionella oakridgensis
	Ralstonia insidiosa	1	6.30547e-06		Corynebacterium pseudotuberculosis	2	1.44715e-05		Caldicellulosiruptor kronotskyensis	1	6.44212e-06		Dickeya dianthicola	1	8.52641e-06		Dickeya chrysanthemi	6	5.49294e-05		Rhodococcus sp. MTM3W5.2	2	1.38058e-05		Pseudomonas sp. 31-12	2	1.18176e-05		Achromobacter xylosoxidans	1	7.61377e-06		Lactococcus lactis	1	9.403e-06		Herbaspirillum rubrisubalbicans	1	1.07272e-05		Achromobacter insolitus	1	1.07721e-05		Aeromonas hydrophila	6	5.03367e-05		Legionella clemsonensis
	Paraburkholderia fungorum	1	6.30547e-06		Corynebacterium kroppenstedtii	1	7.23574e-06		Thermoanaerobacterium xylanolyticum	1	6.44212e-06		Pectobacterium polaris	29	0.000247266		Dickeya dianthicola	3	2.74647e-05		Rhodococcus opacus	1	6.90288e-06		Pseudomonas asplenii	1	5.90882e-06		Alcaligenes faecalis	3	2.28413e-05		Lactococcus raffinolactis	1	9.403e-06		Herbaspirillum hiltneri	1	1.07272e-05		Bordetella genomosp. 6	2	2.15441e-05		Aeromonas salmonicida	1	8.38945e-06		Haemophilus influenzae
	Paraburkholderia terrae	1	6.30547e-06		Corynebacterium halotolerans	1	7.23574e-06		Tepidanaerobacter acetatoxydans	1	6.44212e-06		Pectobacterium carotovorum	24	0.000204634		Dickeya paradisiaca	2	1.83098e-05		Rhodococcus coprophilus	1	6.90288e-06		Pseudomonas sp. MT-1	1	5.90882e-06		Taylorella equigenitalis	3	2.28413e-05		Lactobacillus brevis	2	1.8806e-05		Herbaspirillum sp. meg3	1	1.07272e-05		Bordetella genomosp. 9	1	1.07721e-05		Aeromonas rivipollensis	1	8.38945e-06		Pasteurella multocida
	Paraburkholderia sprentiae	1	6.30547e-06		Corynebacterium marinum	1	7.23574e-06		Thermodesulfobium narugense	1	6.44212e-06		Brenneria sp. EniD312	4	3.41056e-05		Dickeya sp. NCPPB 3274	1	9.1549e-06		Corynebacterium imitans	1	6.90288e-06		Pseudomonas rhizosphaerae	1	5.90882e-06		Herbaspirillum rubrisubalbicans	5	3.80689e-05		Lactobacillus curvatus	1	9.403e-06		Variovorax paradoxus	2	2.14544e-05		Alcaligenes faecalis	3	3.23162e-05		Tolumonas auensis	1	8.38945e-06		[Mannheimia] succiniciproducens
	Paraburkholderia aromaticivorans	1	6.30547e-06		Corynebacterium lactis	1	7.23574e-06		Halanaerobium hydrogeniformans	1	6.44212e-06		Brenneria goodwinii	2	1.70528e-05		Dickeya solani	1	9.1549e-06		Corynebacterium casei	1	6.90288e-06		Pseudomonas yamanorum	1	5.90882e-06		Janthinobacterium sp. Marseille	4	3.04551e-05		Lactobacillus heilongjiangensis	1	9.403e-06		Variovorax sp. HW608	2	2.14544e-05		Oligella urethralis	1	1.07721e-05		Oceanimonas sp. GK1	1	8.38945e-06		Congregibacter litoralis
	Alicycliphilus denitrificans	22	0.00013872		Corynebacterium glyciniphilum	1	7.23574e-06		Halobacteroides halobius	1	6.44212e-06		Sodalis praecaptivus	1	8.52641e-06		Pectobacterium carotovorum	39	0.000357041		Corynebacterium kroppenstedtii	1	6.90288e-06		Pseudomonas sp. StFLB209	1	5.90882e-06		Janthinobacterium agaricidamnosum	1	7.61377e-06		Lactobacillus sp. CBA3605	1	9.403e-06		Alicycliphilus denitrificans	3	3.21816e-05		Burkholderiales bacterium GJ-E10	5	5.38603e-05		Zobellella denitrificans	1	8.38945e-06		Microbulbifer aggregans
	Candidatus Symbiobacter mobilis	11	6.93602e-05		Mycolicibacterium aurum	1	7.23574e-06		Natranaerobius thermophilus	1	6.44212e-06		Candidatus Sodalis pierantonius	1	8.52641e-06		Pectobacterium polaris	16	0.000146478		Corynebacterium sphenisci	1	6.90288e-06		Pseudomonas guangdongensis	1	5.90882e-06		Massilia putida	5	3.80689e-05		Enterococcus thailandicus	2	1.8806e-05		Candidatus Symbiobacter mobilis	3	3.21816e-05		Thiomonas intermedia	1	1.07721e-05		Thiomicrospira cyclica	3	2.51683e-05		Steroidobacter denitrificans
	Hydrogenophaga crassostreae	5	3.15273e-05		Mycobacterium rhodesiae	1	7.23574e-06		Pelosinus fermentans	3	1.93264e-05		Pantoea sp. PSNIH1	110	0.000937905		Pectobacterium wasabiae	1	9.1549e-06		Corynebacterium marinum	1	6.90288e-06		Pseudomonas sihuiensis	1	5.90882e-06		Burkholderiales bacterium GJ-E10	2	1.52275e-05		Enterococcus faecium	1	9.403e-06		Delftia acidovorans	1	1.07272e-05		Mitsuaria sp. 7	1	1.07721e-05		Piscirickettsia salmonis	1	8.38945e-06		Methylomonas methanica
	Hydrogenophaga sp. PBC	3	1.89164e-05		Mycobacteroides abscessus	1	7.23574e-06		Acidaminococcus fermentans	1	6.44212e-06		Pantoea vagans	43	0.000366635		Candidatus Sodalis pierantonius	5	4.57745e-05		Corynebacterium frankenforstense	1	6.90288e-06		Pseudomonas oryzae	1	5.90882e-06		Burkholderiales bacterium JOSHI_001	1	7.61377e-06		Melissococcus plutonius	1	9.403e-06		Delftia tsuruhatensis	1	1.07272e-05		Herbaspirillum rubrisubalbicans	2	2.15441e-05		Francisella sp. TX077310	1	8.38945e-06		Massilia timonae
	Acidovorax avenae	3	1.89164e-05		Gordonia bronchialis	1	7.23574e-06		Erysipelothrix rhusiopathiae	1	6.44212e-06		Candidatus Pantoea carbekii	5	4.2632e-05		Sodalis endosymbiont of Henestaris halophilus	3	2.74647e-05		Gordonia polyisoprenivorans	1	6.90288e-06		Pseudomonas salegens	1	5.90882e-06		Thiomonas sp. X19	2	1.52275e-05		Tetragenococcus halophilus	1	9.403e-06		Rhodoferax koreense	1	1.07272e-05		Oxalobacter formigenes	1	1.07721e-05		Cellvibrio sp. PSBB023	1	8.38945e-06		Massilia putida
	Acidovorax sp. JS42	1	6.30547e-06		Gordonia sp. 1D	1	7.23574e-06		Corynebacterium pseudotuberculosis	45	0.000289895		Pantoea sp. PSNIH2	5	4.2632e-05		Sodalis praecaptivus	1	9.1549e-06		Gordonia iterans	1	6.90288e-06		Pseudomonas sp. Os17	1	5.90882e-06		Leptothrix cholodnii	1	7.61377e-06		Leuconostoc mesenteroides	1	9.403e-06		Verminephrobacter eiseniae	1	1.07272e-05		Collimonas fungivorans	1	1.07721e-05		Agarilytica rhodophyticola	1	8.38945e-06		Massilia sp. WG5
	Acidovorax sp. NA3	1	6.30547e-06		Dietzia lutea	1	7.23574e-06		Corynebacterium efficiens	1	6.44212e-06		Pantoea sp. At-9b	4	3.41056e-05		Brenneria sp. EniD312	8	7.32392e-05		Gordonia phthalatica	1	6.90288e-06		Pseudomonas cerasi	1	5.90882e-06		Jeongeupia sp. USM3	9	6.8524e-05		Aerococcus christensenii	1	9.403e-06		Rubrivivax gelatinosus	2	2.14544e-05		Jeongeupia sp. USM3	8	8.61764e-05		Zhongshania aliphaticivorans	2	1.67789e-05		Massilia violaceinigra
	Limnohabitans sp. 63ED37-2	4	2.52219e-05		Dietzia sp. oral taxon 368	1	7.23574e-06		Mycobacterium sp. VKM Ac-1817D	1	6.44212e-06		Pantoea calida	2	1.70528e-05		Proteus mirabilis	169	0.00154718		Dietzia lutea	2	1.38058e-05		Pseudomonas sp. A214	1	5.90882e-06		Chromobacterium vaccinii	3	2.28413e-05		Carnobacterium inhibens	1	9.403e-06		Aquabacterium olei	2	2.14544e-05		Chromobacterium vaccinii	4	4.30882e-05		Legionella pneumophila	2	1.67789e-05		Massilia armeniaca
	Variovorax sp. HW608	2	1.26109e-05		Rathayibacter tritici	2	1.44715e-05		Mycolicibacter terrae	1	6.44212e-06		Pantoea alhagi	2	1.70528e-05		Xenorhabdus hominickii	18	0.000164788		Actinomyces sp. Chiba101	39	0.000269212		Pseudomonas sp. CC6-YY-74	1	5.90882e-06		Vitreoscilla filiformis	2	1.52275e-05		Clostridium botulinum	2	1.8806e-05		Thiomonas arsenitoxydans	1	1.07272e-05		Vitreoscilla filiformis	2	2.15441e-05		Steroidobacter denitrificans	2	1.67789e-05		Massilia sp. YMA4
	Variovorax paradoxus	1	6.30547e-06		Agrococcus jejuensis	1	7.23574e-06		Streptomyces bacillaris	2	1.28842e-05		Pantoea stewartii	1	8.52641e-06		Xenorhabdus bovienii	6	5.49294e-05		Actinomyces oris	7	4.83201e-05		Pseudomonas sp. NS1(2017)	1	5.90882e-06		Nitrosospira lacus	5	3.80689e-05		Clostridium acetobutylicum	1	9.403e-06		Mitsuaria sp. 7	1	1.07272e-05		Vitreoscilla sp. C1	2	2.15441e-05		Immundisolibacter cernigliae	2	1.67789e-05		Massilia sp. NR 4-1
	Delftia tsuruhatensis	1	6.30547e-06		Arthrobacter sp. QXT-31	1	7.23574e-06		Streptomyces sp. SirexAA-E	3	1.93264e-05		Pantoea gaviniae	1	8.52641e-06		Xenorhabdus poinarii	3	2.74647e-05		Actinomyces sp. oral taxon 897	2	1.38058e-05		Pseudomonas sp. 09C 129	1	5.90882e-06		Dechloromonas aromatica	1	7.61377e-06		Clostridium tetani	1	9.403e-06		Rhizobacter gummiphilus	1	1.07272e-05		Neisseria weaveri	1	1.07721e-05		Candidatus Thioglobus singularis	1	8.38945e-06		Herbaspirillum rubrisubalbicans
	Comamonas serinivorans	1	6.30547e-06		Brachybacterium sp. VR2415	1	7.23574e-06		Streptomyces sp. RTd22	2	1.28842e-05		Pantoea agglomerans	1	8.52641e-06		Morganella morganii	5	4.57745e-05		Actinomyces hongkongensis	1	6.90288e-06		Pseudomonas sp. S09G 359	1	5.90882e-06		Candidatus Nasuia deltocephalinicola	1	7.61377e-06		Clostridium beijerinckii	1	9.403e-06		Burkholderiales bacterium GJ-E10	5	5.3636e-05		Eikenella corrodens	1	1.07721e-05		Aggregatibacter actinomycetemcomitans	1	8.38945e-06		Janthinobacterium sp. 1_2014MBL_MicDiv
	Ramlibacter tataouinensis	1	6.30547e-06		Miniimonas sp. S16	1	7.23574e-06		Streptomyces ambofaciens	1	6.44212e-06		Erwinia amylovora	29	0.000247266		Providencia stuartii	2	1.83098e-05		Amycolatopsis methanolica	5	3.45144e-05		Pseudomonas sp. NC02	1	5.90882e-06		Rhizobium etli	7	5.32964e-05		Clostridium kluyveri	1	9.403e-06		Burkholderiales bacterium YL45	1	1.07272e-05		Azoarcus sp. CIB	2	2.15441e-05		Sulfuricaulis limicola	1	8.38945e-06		Janthinobacterium agaricidamnosum
	Burkholderiales bacterium GJ-E10	18	0.000113498		Salinispora tropica	2	1.44715e-05		Streptomyces hygroscopicus	1	6.44212e-06		Erwinia gerundensis	5	4.2632e-05		Photorhabdus asymbiotica	1	9.1549e-06		Amycolatopsis orientalis	2	1.38058e-05		Pseudomonas sp. LG1D9	1	5.90882e-06		Rhizobium phaseoli	1	7.61377e-06		Clostridium baratii	1	9.403e-06		Bordetella flabilis	2	2.14544e-05		Azoarcus olearius	1	1.07721e-05		Burkholderia ambifaria	12	0.000100673		Collimonas fungivorans
	Rubrivivax gelatinosus	2	1.26109e-05		Actinoplanes missouriensis	1	7.23574e-06		Streptomyces albireticuli	1	6.44212e-06		Erwinia billingiae	2	1.70528e-05		Edwardsiella tarda	15	0.000137323		Amycolatopsis sp. AA4	2	1.38058e-05		Moraxella bovis	1	5.90882e-06		Rhizobium sp. S41	1	7.61377e-06		Clostridium argentinense	1	9.403e-06		Bordetella genomosp. 6	1	1.07272e-05		Azoarcus sp. KH32C	1	1.07721e-05		Burkholderia vietnamiensis	5	4.19472e-05		Collimonas arenae
	Thiomonas intermedia	2	1.26109e-05		Micromonospora krabiensis	1	7.23574e-06		Streptomyces chartreusis	1	6.44212e-06		Buchnera aphidicola	3	2.55792e-05		Edwardsiella ictaluri	13	0.000119014		Amycolatopsis mediterranei	1	6.90288e-06		Moraxella osloensis	1	5.90882e-06		Rhizobium sp. 10195	1	7.61377e-06		Clostridium saccharoperbutylacetonicum	1	9.403e-06		Bordetella pseudohinzii	1	1.07272e-05		Thauera humireducens	1	1.07721e-05		Burkholderia multivorans	5	4.19472e-05		Burkholderia cenocepacia
	Methylibium petroleiphilum	2	1.26109e-05		Verrucosispora maris	1	7.23574e-06		Streptomyces pristinaespiralis	1	6.44212e-06		Tatumella citrea	1	8.52641e-06		Hafnia alvei	3	2.74647e-05		Amycolatopsis japonica	1	6.90288e-06		Moraxella bovoculi	1	5.90882e-06		Agrobacterium rhizogenes	2	1.52275e-05		Clostridium drakei	1	9.403e-06		Achromobacter spanius	2	2.14544e-05		Dechloromonas aromatica	2	2.15441e-05		Burkholderia cenocepacia	5	4.19472e-05		Burkholderia vietnamiensis
	Rhizobacter gummiphilus	1	6.30547e-06		Tessaracoccus sp. T2.5-30	1	7.23574e-06		Streptomyces nodosus	1	6.44212e-06		Tatumella ptyseos	1	8.52641e-06		Plesiomonas shigelloides	7	6.40843e-05		Amycolatopsis albispora	1	6.90288e-06		Acinetobacter sp. SWBY1	1	5.90882e-06		Shinella sp. HZN7	4	3.04551e-05		Clostridium sp. DL-VIII	1	9.403e-06		Orrella dioscoreae	1	1.07272e-05		Aromatoleum aromaticum	1	1.07721e-05		Burkholderia cepacia	2	1.67789e-05		Burkholderia cepacia
	[Polyangium] brachysporum	4	2.52219e-05		Cutibacterium acnes	1	7.23574e-06		Streptomyces venezuelae	1	6.44212e-06		Wigglesworthia glossinidia	1	8.52641e-06		Pragia fontium	3	2.74647e-05		Amycolatopsis sp. BJA-103	1	6.90288e-06		Enterobacter cloacae complex sp. FDA-CDC-AR_0132	1	5.90882e-06		Sinorhizobium meliloti	1	7.61377e-06		Clostridium bornimense	1	9.403e-06		Jeongeupia sp. USM3	7	7.50904e-05		Methylophilus sp. TWE2	1	1.07721e-05		Burkholderia lata	2	1.67789e-05		Burkholderia multivorans
	Bordetella trematum	2	1.26109e-05		Aeromicrobium choanae	1	7.23574e-06		Streptomyces parvulus	1	6.44212e-06		Proteus mirabilis	60	0.000511584		Leminorella richardii	1	9.1549e-06		Actinoalloteichus sp. AHMU CJ021	3	2.07086e-05		Enterobacter sp. Crenshaw	1	5.90882e-06		Sinorhizobium fredii	1	7.61377e-06		[Eubacterium] rectale	1	9.403e-06		Chromobacterium vaccinii	2	2.14544e-05		Methylotenera versatilis	1	1.07721e-05		Burkholderia stabilis	1	8.38945e-06		Burkholderia stabilis
	Bordetella genomosp. 6	2	1.26109e-05		Streptosporangium roseum	1	7.23574e-06		Streptomyces niveus	1	6.44212e-06		Xenorhabdus hominickii	5	4.2632e-05		Xylella fastidiosa	1295	0.0118556		Actinoalloteichus sp. GBA129-24	2	1.38058e-05		Klebsiella pneumoniae	3	1.77265e-05		Ensifer adhaerens	1	7.61377e-06		Lachnospiraceae bacterium oral taxon 500	1	9.403e-06		Chromobacterium violaceum	1	1.07272e-05		Nitrosospira lacus	2	2.15441e-05		Burkholderia ubonensis	1	8.38945e-06		Burkholderia ubonensis
	Bordetella bronchialis	2	1.26109e-05		Nocardiopsis alba	1	7.23574e-06		Streptomyces sp. CNQ-509	1	6.44212e-06		Xenorhabdus bovienii	2	1.70528e-05		Xanthomonas vasicola	86	0.000787321		Actinoalloteichus sp. ADI127-7	2	1.38058e-05		Citrobacter freundii	1	5.90882e-06		Candidatus Liberibacter americanus	1	7.61377e-06		Butyrivibrio proteoclasticus	1	9.403e-06		Vogesella sp. LIG4	1	1.07272e-05		Betaproteobacteria bacterium GR16-43	1	1.07721e-05		Burkholderia contaminans	1	8.38945e-06		[Pseudomonas] mesoacidophila
	Achromobacter xylosoxidans	5	3.15273e-05		Actinomyces sp. Z16	1	7.23574e-06		Streptomyces alfalfae	1	6.44212e-06		Xenorhabdus poinarii	2	1.70528e-05		Xanthomonas campestris	61	0.000558449		Actinoalloteichus hymeniacidonis	1	6.90288e-06		Escherichia coli	1	5.90882e-06		Methylobacterium nodulans	1	7.61377e-06		Cellulosilyticum lentocellum	1	9.403e-06		Eikenella corrodens	3	3.21816e-05		Rhizobium etli	8	8.61764e-05		Burkholderia territorii	1	8.38945e-06		Burkholderia sp. HB1
	Achromobacter spanius	2	1.26109e-05		Lentzea guizhouensis	1	7.23574e-06		Streptomyces sp. CMB-StM0423	1	6.44212e-06		Morganella morganii	6	5.11584e-05		Xanthomonas vesicatoria	28	0.000256337		Pseudonocardia sp. HH130629-09	3	2.07086e-05		Salmonella enterica	1	5.90882e-06		Methylobacterium extorquens	1	7.61377e-06		Clostridioides difficile	1	9.403e-06		Aromatoleum aromaticum	4	4.29088e-05		Rhizobium leguminosarum	1	1.07721e-05		Burkholderia sp. MSMB0856	1	8.38945e-06		Burkholderia pseudomallei
	Achromobacter insolitus	1	6.30547e-06		Acidimicrobium ferrooxidans	1	7.23574e-06		Kitasatospora sp. MMS16-BH015	1	6.44212e-06		Providencia rettgeri	2	1.70528e-05		Xanthomonas albilineans	9	8.23941e-05		Pseudonocardia sp. AL041005-10	1	6.90288e-06		Blochmannia endosymbiont of Camponotus (Colobopsis) obliquus	1	5.90882e-06		Methylobacterium sp. 17Sr1-43	1	7.61377e-06		Desulfotomaculum nigrificans	1	9.403e-06		Thauera humireducens	2	2.14544e-05		Neorhizobium galegae	1	1.07721e-05		Burkholderia gladioli	9	7.5505e-05		Burkholderia sp. KK1
	Alcaligenes faecalis	1	6.30547e-06		Actinobacteria bacterium IMCC25003	1	7.23574e-06		Microbacterium hominis	3	1.93264e-05		Providencia heimbachae	2	1.70528e-05		Xanthomonas phaseoli	9	8.23941e-05		Prauserella marina	6	4.14173e-05		Cronobacter universalis	1	5.90882e-06		Microvirga ossetica	2	1.52275e-05		Caldicellulosiruptor lactoaceticus	1	9.403e-06		Dechloromonas aromatica	1	1.07272e-05		Candidatus Liberibacter solanacearum	1	1.07721e-05		Burkholderia sp. HB1	9	7.5505e-05		Burkholderia gladioli
	Janthinobacterium sp. Marseille	5	3.15273e-05		Dactylococcopsis salina	2	1.44715e-05		Curtobacterium sp. MR_MD2014	1	6.44212e-06		Providencia sneebia	1	8.52641e-06		Xanthomonas oryzae	6	5.49294e-05		Actinosynnema mirum	2	1.38058e-05		Morganella morganii	2	1.18176e-05		Martelella mediterranea	4	3.04551e-05		Thermoanaerobacter wiegelii	1	9.403e-06		Methylotenera mobilis	2	2.14544e-05		Sinorhizobium fredii	1	1.07721e-05		Burkholderia pseudomallei	7	5.87261e-05		Burkholderia sp. CCGE1003
	Herbaspirillum seropedicae	2	1.26109e-05		Synechococcus sp. JA-3-3Ab	1	7.23574e-06		Curtobacterium sp. BH-2-1-1	1	6.44212e-06		Edwardsiella tarda	25	0.00021316		Xanthomonas fragariae	4	3.66196e-05		Saccharomonospora azurea	2	1.38058e-05		Providencia rettgeri	1	5.90882e-06		Phyllobacterium zundukense	1	7.61377e-06		Finegoldia magna	1	9.403e-06		Nitrosospira lacus	1	1.07272e-05		Methylobacterium nodulans	3	3.23162e-05		Burkholderia sp. PAMC 28687	3	2.51683e-05		Burkholderia sp. OLGA172
	Herbaspirillum rubrisubalbicans	1	6.30547e-06		Cyanobium sp. NIES-981	1	7.23574e-06		Rathayibacter tritici	2	1.28842e-05		Edwardsiella anguillarum	1	8.52641e-06		Xanthomonas cassavae	3	2.74647e-05		Saccharomonospora viridis	1	6.90288e-06		Providencia alcalifaciens	1	5.90882e-06		Parvibaculum lavamentivorans	3	2.28413e-05		Gottschalkia acidurici	1	9.403e-06		Candidatus Kinetoplastibacterium crithidii	1	1.07272e-05		Methylobacterium sp. PR1016A	1	1.07721e-05		Burkholderia sp. OLGA172	2	1.67789e-05		Pandoraea norimbergensis
	Herbaspirillum hiltneri	1	6.30547e-06		Prochlorococcus marinus	2	1.44715e-05		Agrococcus jejuensis	1	6.44212e-06		Plesiomonas shigelloides	17	0.000144949		Xanthomonas hortorum	3	2.74647e-05		Kutzneria albida	2	1.38058e-05		Proteus mirabilis	1	5.90882e-06		Rhodoplanes sp. Z2-YC6860	1	7.61377e-06		Faecalitalea cylindroides	1	9.403e-06		Rhizobium leguminosarum	4	4.29088e-05		Methylobacterium sp. 17SD2-17	1	1.07721e-05		Pandoraea norimbergensis	15	0.000125842		Pandoraea oxalativorans
	Massilia putida	1	6.30547e-06		Leptolyngbya sp. NIES-3755	1	7.23574e-06		Frondihabitans sp. PAMC 28766	1	6.44212e-06		Pragia fontium	2	1.70528e-05		Xanthomonas gardneri	3	2.74647e-05		Saccharopolyspora erythraea	1	6.90288e-06		Xenorhabdus hominickii	1	5.90882e-06		Methylocella silvestris	1	7.61377e-06		Pelosinus fermentans	1	9.403e-06		Rhizobium tropici	1	1.07272e-05		Microvirga ossetica	4	4.30882e-05		Pandoraea vervacti	7	5.87261e-05		Pandoraea pulmonicola
	Massilia violaceinigra	1	6.30547e-06		Nostoc sp. CENA543	2	1.44715e-05		Arthrobacter sp. LS16	5	3.22106e-05		Xylella fastidiosa	1334	0.0113742		Xanthomonas arboricola	1	9.1549e-06		Lentzea guizhouensis	1	6.90288e-06		Photorhabdus temperata	1	5.90882e-06		Ochrobactrum pituitosum	1	7.61377e-06		Streptomyces peucetius	1	9.403e-06		Rhizobium etli	1	1.07272e-05		Bradyrhizobium sp. 2 39S1MB	1	1.07721e-05		Pandoraea sputorum	4	3.35578e-05		Pandoraea sputorum
	Collimonas fungivorans	1	6.30547e-06		Nostoc sp. 'Lobaria pulmonaria (5183) cyanobiont'	1	7.23574e-06		Arthrobacter sp. ZXY-2	1	6.44212e-06		Stenotrophomonas rhizophila	137	0.00116812		Xanthomonas sacchari	1	9.1549e-06		Allokutzneria albata	1	6.90288e-06		Erwinia tasmaniensis	1	5.90882e-06		Azospirillum thiophilum	3	2.28413e-05		Streptomyces cattleya	1	9.403e-06		Agrobacterium tumefaciens	1	1.07272e-05		Bradyrhizobium erythrophlei	1	1.07721e-05		Pandoraea pnomenusa	3	2.51683e-05		Pandoraea thiooxydans
	Azoarcus olearius	6	3.78328e-05		Anabaena cylindrica	1	7.23574e-06		Glutamicibacter arilaitensis	1	6.44212e-06		Stenotrophomonas maltophilia	87	0.000741797		Xanthomonas citri	1	9.1549e-06		Cutibacterium acnes	22	0.000151863		Buchnera aphidicola	1	5.90882e-06		Azospirillum brasilense	2	1.52275e-05		Streptomyces alboflavus	1	9.403e-06		Sinorhizobium fredii	4	4.29088e-05		Rhodopseudomonas palustris	1	1.07721e-05		Pandoraea pulmonicola	2	1.67789e-05		Pandoraea vervacti
	Azoarcus communis	2	1.26109e-05		Cylindrospermum stagnale	1	7.23574e-06		Pseudarthrobacter sulfonivorans	1	6.44212e-06		Stenotrophomonas sp. ZAC14D2_NAIMI4_7	3	2.55792e-05		Stenotrophomonas maltophilia	108	0.000988729		Cutibacterium granulosum	2	1.38058e-05		Pantoea ananatis	1	5.90882e-06		Niveispirillum cyanobacteriorum	4	3.04551e-05		Streptomyces fulvissimus	1	9.403e-06		Sinorhizobium americanum	1	1.07272e-05		Bosea vaviloviae	1	1.07721e-05		Pandoraea thiooxydans	1	8.38945e-06		Cupriavidus basilensis
	Azoarcus sp. CIB	1	6.30547e-06		Arthrospira sp. PCC 8005	1	7.23574e-06		Cellulomonas sp. PSBB021	1	6.44212e-06		Stenotrophomonas sp. SAU14A_NAIMI4_5	1	8.52641e-06		Stenotrophomonas sp. YAU14A_MKIMI4_1	1	9.1549e-06		Tessaracoccus sp. T2.5-30	2	1.38058e-05		Tatumella citrea	1	5.90882e-06		Rhodospirillum rubrum	3	2.28413e-05		Streptomyces sp. TN58	1	9.403e-06		Bradyrhizobium sp. ORS 278	1	1.07272e-05		Mesorhizobium loti	1	1.07721e-05		Pandoraea oxalativorans	1	8.38945e-06		Cupriavidus necator
	Thauera humireducens	6	3.78328e-05		Trichodesmium erythraeum	1	7.23574e-06		Isoptericola dokdonensis	1	6.44212e-06		Stenotrophomonas acidaminiphila	69	0.000588322		Stenotrophomonas rhizophila	119	0.00108943		Tessaracoccus flavescens	1	6.90288e-06		Dickeya zeae	1	5.90882e-06		Tistrella mobilis	1	7.61377e-06		Streptomyces rubrolavendulae	1	9.403e-06		Bradyrhizobium sp. 2 39S1MB	1	1.07272e-05		Mesorhizobium ciceri	1	1.07721e-05		Pandoraea faecigallinarum	1	8.38945e-06		Cupriavidus nantongensis
	Thauera sp. MZ1T	1	6.30547e-06		Cyanothece sp. PCC 7822	1	7.23574e-06		Brachybacterium sp. VM2412	1	6.44212e-06		Stenotrophomonas sp. MYb57	4	3.41056e-05		Stenotrophomonas acidaminiphila	20	0.000183098		Propionibacterium sp. oral taxon 193	1	6.90288e-06		Dickeya solani	1	5.90882e-06		Komagataeibacter nataicola	1	7.61377e-06		Streptomyces davaonensis	1	9.403e-06		Methylobacterium nodulans	1	1.07272e-05		Ochrobactrum pituitosum	2	2.15441e-05		Paraburkholderia aromaticivorans	14	0.000117452		Paraburkholderia xenovorans
	Aromatoleum aromaticum	3	1.89164e-05		Gloeocapsa sp. PCC 7428	1	7.23574e-06		Kytococcus sedentarius	1	6.44212e-06		Stenotrophomonas sp. LM091	2	1.70528e-05		Stenotrophomonas sp. MYb57	10	9.1549e-05		Nocardioides sp. JS614	6	4.14173e-05		Yersinia rohdei	1	5.90882e-06		Celeribacter manganoxidans	2	1.52275e-05		Streptomyces lunaelactis	1	9.403e-06		Methylobacterium aquaticum	1	1.07272e-05		Brucella abortus	1	1.07721e-05		Paraburkholderia phenoliruptrix	6	5.03367e-05		Paraburkholderia fungorum
	Dechloromonas aromatica	3	1.89164e-05		Spiroplasma citri	1	7.23574e-06		Cutibacterium acnes	11	7.08633e-05		Xanthomonas albilineans	56	0.000477479		Stenotrophomonas sp. LM091	4	3.66196e-05		Nocardioides dokdonensis	1	6.90288e-06		Serratia sp. FGI94	1	5.90882e-06		Celeribacter marinus	1	7.61377e-06		Kitasatospora setae	1	9.403e-06		Microvirga ossetica	2	2.14544e-05		Parvibaculum lavamentivorans	2	2.15441e-05		Paraburkholderia caribensis	1	8.38945e-06		Paraburkholderia phenoliruptrix
	Jeongeupia sp. USM3	10	6.30547e-05		Spiroplasma taiwanense	1	7.23574e-06		Friedmanniella luteola	1	6.44212e-06		Xanthomonas campestris	46	0.000392215		Lysobacter capsici	42	0.000384506		Friedmanniella sagamiharensis	3	2.07086e-05		Rahnella aquatilis	1	5.90882e-06		Paracoccus denitrificans	1	7.61377e-06		Kitasatospora albolonga	1	9.403e-06		Martelella mediterranea	3	3.21816e-05		Candidatus Phaeomarinobacter ectocarpi	1	1.07721e-05		Paraburkholderia fungorum	1	8.38945e-06		Paraburkholderia phytofirmans
	Chromobacterium vaccinii	4	2.52219e-05		Spiroplasma diminutum	1	7.23574e-06		Kribbella flavida	1	6.44212e-06		Xanthomonas vesicatoria	34	0.000289898		Lysobacter enzymogenes	8	7.32392e-05		Friedmanniella luteola	1	6.90288e-06		Pseudoalteromonas espejiana	2	1.18176e-05		Paracoccus aminophilus	1	7.61377e-06		Corynebacterium stationis	1	9.403e-06		Martelella sp. AD-3	1	1.07272e-05		Starkeya novella	2	2.15441e-05		Paraburkholderia phymatum	1	8.38945e-06		Paraburkholderia aromaticivorans
	Vitreoscilla filiformis	2	1.26109e-05		Spiroplasma helicoides	1	7.23574e-06		Pseudonocardia sp. HH130630-07	1	6.44212e-06		Xanthomonas vasicola	33	0.000281371		Lysobacter antibioticus	8	7.32392e-05		Marmoricola scoriae	2	1.38058e-05		Pseudoalteromonas luteoviolacea	1	5.90882e-06		Rhodobacteraceae bacterium QY30	1	7.61377e-06		Corynebacterium jeikeium	1	9.403e-06		Mesorhizobium sp. B7	1	1.07272e-05		Devosia sp. H5989	1	1.07721e-05		Paraburkholderia hospita	1	8.38945e-06		Paucimonas lemoignei
	Simonsiella muelleri	1	6.30547e-06		Spiroplasma eriocheiris	1	7.23574e-06		Saccharomonospora viridis	1	6.44212e-06		Xanthomonas oryzae	22	0.000187581		Lysobacter maris	6	5.49294e-05		Aeromicrobium choanae	1	6.90288e-06		Pseudoalteromonas phenolica	1	5.90882e-06		Ruegeria pomeroyi	1	7.61377e-06		Corynebacterium ulcerans	1	9.403e-06		Parvibaculum lavamentivorans	3	3.21816e-05		Martelella mediterranea	1	1.07721e-05		Paraburkholderia terrae	1	8.38945e-06		Ralstonia solanacearum
	Nitrosomonas ureae	2	1.26109e-05		Mycoplasma dispar	1	7.23574e-06		Kibdelosporangium phytohabitans	1	6.44212e-06		Xanthomonas translucens	20	0.000170528		Pseudoxanthomonas spadix	47	0.00043028		Pimelobacter simplex	1	6.90288e-06		Pseudoalteromonas aliena	1	5.90882e-06		Phaeobacter piscinae	1	7.61377e-06		Rhodococcus opacus	2	1.8806e-05		Bartonella apis	1	1.07272e-05		Sphingobium indicum	4	4.30882e-05		Paraburkholderia rhizoxinica	1	8.38945e-06		Alicycliphilus denitrificans
	Gallionella capsiferriformans	1	6.30547e-06		Mycoplasma haemocanis	1	7.23574e-06		Kutzneria albida	1	6.44212e-06		Xanthomonas phaseoli	20	0.000170528		Luteimonas sp. JM171	36	0.000329576		Micromonospora purpureochromogenes	5	3.45144e-05		Marinobacter sp. BSs20148	1	5.90882e-06		Yangia pacifica	1	7.61377e-06		Rhodococcus erythropolis	1	9.403e-06		Devosia sp. I507	1	1.07272e-05		Sphingobium baderi	1	1.07721e-05		Paucimonas lemoignei	25	0.000209736		Variovorax sp. PMC12
	Sinorhizobium fredii	7	4.41383e-05		Mycoplasma ovis	1	7.23574e-06		Prauserella marina	1	6.44212e-06		Xanthomonas arboricola	5	4.2632e-05		Luteimonas sp. 100111	2	1.83098e-05		Micromonospora viridifaciens	4	2.76115e-05		Marinobacter sp. LQ44	1	5.90882e-06		Defluviimonas alba	1	7.61377e-06		Kocuria sp. BT304	1	9.403e-06		Sphingomonas sp. NIC1	5	5.3636e-05		Sphingomonas sp. KC8	2	2.15441e-05		Ralstonia solanacearum	4	3.35578e-05		Variovorax paradoxus
	Sinorhizobium meliloti	1	6.30547e-06		Mycoplasma mycoides	1	7.23574e-06		Allokutzneria albata	1	6.44212e-06		Xanthomonas fragariae	4	3.41056e-05		Luteimonas sp. 83-4	2	1.83098e-05		Micromonospora inositola	2	1.38058e-05		Catenovulum sp. CCB-QB4	1	5.90882e-06		Planktomarina temperata	1	7.61377e-06		Microbacterium foliorum	1	9.403e-06		Sphingomonas sp. LK11	3	3.21816e-05		Sphingorhabdus flavimaris	1	1.07721e-05		Ralstonia insidiosa	3	2.51683e-05		Variovorax sp. HW608
	Ensifer adhaerens	5	3.15273e-05		Acholeplasma brassicae	1	7.23574e-06		Actinoplanes missouriensis	1	6.44212e-06		Xanthomonas euvesicatoria	4	3.41056e-05		Dyella japonica	9	8.23941e-05		Micromonospora narathiwatensis	2	1.38058e-05		Idiomarina sp. X4	1	5.90882e-06		Sphingomonas koreensis	1	7.61377e-06		Luteipulveratus mongoliensis	1	9.403e-06		Sphingomonas melonis	1	1.07272e-05		Sphingorhabdus sp. M41	1	1.07721e-05		Ralstonia pickettii	2	1.67789e-05		Candidatus Symbiobacter mobilis
	Rhizobium etli	3	1.89164e-05		Tenericutes bacterium MZ-XQ	1	7.23574e-06		Micromonospora rifamycinica	1	6.44212e-06		Xanthomonas cassavae	3	2.55792e-05		Dyella jiangningensis	3	2.74647e-05		Micromonospora krabiensis	2	1.38058e-05		Xanthomonas fragariae	1	5.90882e-06		Sphingomonas sp. KC8	1	7.61377e-06		Frankia casuarinae	1	9.403e-06		Sphingobium cloacae	1	1.07272e-05		Altererythrobacter mangrovi	8	8.61764e-05		Ralstonia mannitolilytica	2	1.67789e-05		Comamonas testosteroni
	Rhizobium favelukesii	1	6.30547e-06		Candidatus Izimaplasma sp. HR1	1	7.23574e-06		Verrucosispora maris	1	6.44212e-06		Xanthomonas sacchari	2	1.70528e-05		Dyella thiooxydans	1	9.1549e-06		Micromonospora zamorensis	2	1.38058e-05		Xanthomonas phaseoli	1	5.90882e-06		Sphingobium indicum	2	1.52275e-05		Frankia sp. EAN1pec	1	9.403e-06		Sphingobium indicum	1	1.07272e-05		Altererythrobacter atlanticus	1	1.07721e-05		Cupriavidus necator	5	4.19472e-05		Acidovorax avenae
	Rhizobium sp. NXC14	1	6.30547e-06		Thermus brockianus	1	7.23574e-06		Actinomyces radicidentis	2	1.28842e-05		Xanthomonas citri	1	8.52641e-06		Rhodanobacter denitrificans	11	0.000100704		Micromonospora aurantiaca	1	6.90288e-06		Lysobacter enzymogenes	1	5.90882e-06		Blastomonas sp. RAC04	1	7.61377e-06		Frankia sp. QA3	1	9.403e-06		Novosphingobium aromaticivorans	2	2.14544e-05		Paracoccus yeei	3	3.23162e-05		Cupriavidus gilardii	4	3.35578e-05		Acidovorax sp. JS42
	Bradyrhizobium sp. 2 39S1MB	4	2.52219e-05		Meiothermus silvanus	1	7.23574e-06		Rubrobacter xylanophilus	3	1.93264e-05		Lysobacter enzymogenes	119	0.00101464		Luteibacter rhizovicinus	8	7.32392e-05		Micromonospora echinaurantiaca	1	6.90288e-06		Xanthomonadales bacterium D13	1	5.90882e-06		Altererythrobacter mangrovi	2	1.52275e-05		Bifidobacterium dentium	1	9.403e-06		Sphingopyxis sp. WS5A3p	2	2.14544e-05		Paracoccus denitrificans	1	1.07721e-05		Cupriavidus basilensis	1	8.38945e-06		Acidovorax sp. RAC01
	Bradyrhizobium erythrophlei	2	1.26109e-05		Deinococcus proteolyticus	1	7.23574e-06		Calothrix sp. NIES-2098	3	1.93264e-05		Lysobacter maris	30	0.000255792		Frateuria aurantia	7	6.40843e-05		Micromonospora auratinigra	1	6.90288e-06		Dyella japonica	1	5.90882e-06		Brevundimonas sp. GW460-12-10-14-LB2	1	7.61377e-06		Actinoplanes missouriensis	1	9.403e-06		Rhizorhabdus dicambivorans	1	1.07272e-05		Paracoccus aminovorans	1	1.07721e-05		Cupriavidus taiwanensis	1	8.38945e-06		Hydrogenophaga crassostreae
	Bradyrhizobium sp. ORS 278	1	6.30547e-06		Deinococcus deserti	1	7.23574e-06		Rivularia sp. PCC 7116	1	6.44212e-06		Lysobacter capsici	21	0.000179055		Dokdonella koreensis	1	9.1549e-06		Micromonospora chokoriensis	1	6.90288e-06		Haemophilus influenzae	1	5.90882e-06		Archangium gephyra	1	7.61377e-06		Friedmanniella luteola	1	9.403e-06		Altererythrobacter mangrovi	3	3.21816e-05		Celeribacter manganoxidans	3	3.23162e-05		Cupriavidus nantongensis	1	8.38945e-06		Rhodoferax koreense
	Bradyrhizobium ottawaense	1	6.30547e-06		Flavobacterium columnare	2	1.44715e-05		Nostoc sp. PCC 7524	1	6.44212e-06		Lysobacter antibioticus	12	0.000102317		Xanthomonadales bacterium D13	8	7.32392e-05		Micromonospora coxensis	1	6.90288e-06		Actinobacillus suis	1	5.90882e-06		Chondromyces crocatus	1	7.61377e-06		Actinoalloteichus hoggarensis	1	9.403e-06		Erythrobacter gangjinensis	1	1.07272e-05		Ruegeria pomeroyi	1	1.07721e-05		Alicycliphilus denitrificans	71	0.000595651		Polaromonas naphthalenivorans
	Bosea vaviloviae	5	3.15273e-05		Flavobacterium indicum	1	7.23574e-06		Nostoc punctiforme	1	6.44212e-06		Pseudoxanthomonas spadix	27	0.000230213		Marichromatium purpuratum	583	0.00533731		Micromonospora sp. WMMA2032	1	6.90288e-06		Kushneria marisflavi	1	5.90882e-06		Pelobacter carbinolicus	1	7.61377e-06		Nonomuraea sp. ATCC 55076	1	9.403e-06		Erythrobacter atlanticus	1	1.07272e-05		Salipiger profundus	1	1.07721e-05		Variovorax sp. HW608	10	8.38945e-05		Ramlibacter tataouinensis
	Bosea sp. PAMC 26642	1	6.30547e-06		Flavobacterium sp. HYN0048	1	7.23574e-06		Nostoc sp. PCC 7107	1	6.44212e-06		Pseudoxanthomonas suwonensis	1	8.52641e-06		Chromatiaceae bacterium 2141T.STBD.0c.01a	9	8.23941e-05		Actinoplanes missouriensis	1	6.90288e-06		Marinomonas posidonica	1	5.90882e-06		Pelobacter sp. SFB93	1	7.61377e-06		Modestobacter marinus	1	9.403e-06		Ruegeria pomeroyi	3	3.21816e-05		Defluviimonas alba	1	1.07721e-05		Variovorax sp. PMC12	9	7.5505e-05		Simplicispira sp. SC1-8
	Oligotropha carboxidovorans	1	6.30547e-06		Chryseobacterium piperi	1	7.23574e-06		Nostoc sp. NIES-2111	1	6.44212e-06		Luteimonas sp. 100111	13	0.000110843		Nitrosococcus watsonii	6	5.49294e-05		Plantactinospora sp. KBS50	3	2.07086e-05		Reinekea forsetii	1	5.90882e-06		Desulfovibrio vulgaris	1	7.61377e-06		Rubrobacter radiotolerans	1	9.403e-06		Defluviimonas alba	2	2.14544e-05		Azospirillum lipoferum	1	1.07721e-05		Variovorax paradoxus	6	5.03367e-05		Achromobacter xylosoxidans
	Methylobacterium nodulans	3	1.89164e-05		Chryseobacterium sp. StRB126	1	7.23574e-06		Nodularia spumigena	2	1.28842e-05		Luteimonas sp. JM171	8	6.82112e-05		Thiocystis violascens	5	4.57745e-05		Plantactinospora sp. BB1	1	6.90288e-06		Nitrosococcus halophilus	1	5.90882e-06		Desulfohalobium retbaense	1	7.61377e-06		Nostoc flagelliforme	2	1.8806e-05		Paracoccus mutanolyticus	1	1.07272e-05		Azospirillum thiophilum	1	1.07721e-05		Acidovorax avenae	7	5.87261e-05		Achromobacter spanius
	Microvirga ossetica	2	1.26109e-05		Chryseobacterium sp. IHB B 17019	1	7.23574e-06		Anabaenopsis circularis	1	6.44212e-06		Luteimonas sp. 83-4	2	1.70528e-05		Allochromatium vinosum	5	4.57745e-05		Verrucosispora maris	1	6.90288e-06		Thioalkalivibrio sp. K90mix	1	5.90882e-06		Desulfococcus multivorans	1	7.61377e-06		Nostoc punctiforme	1	9.403e-06		Rhodobacter sphaeroides	1	1.07272e-05		Rhodospirillum rubrum	2	2.15441e-05		Acidovorax sp. JS42	6	5.03367e-05		Achromobacter insolitus
	Parvibaculum lavamentivorans	4	2.52219e-05		Winogradskyella sp. PC-19	2	1.44715e-05		Fischerella sp. NIES-3754	1	6.44212e-06		Rhodanobacter denitrificans	30	0.000255792		Candidatus Thiodictyon syntrophicum	3	2.74647e-05		Streptosporangium roseum	2	1.38058e-05		Vibrio cholerae	1	5.90882e-06		Desulfobacterium autotrophicum	1	7.61377e-06		Trichormus azollae	1	9.403e-06		Celeribacter manganoxidans	1	1.07272e-05		Magnetospirillum sp. ME-1	2	2.15441e-05		Acidovorax citrulli	3	2.51683e-05		Bordetella genomosp. 6
	Martelella mediterranea	4	2.52219e-05		Winogradskyella sp. J14-2	1	7.23574e-06		Fischerella sp. NIES-4106	1	6.44212e-06		Dyella japonica	6	5.11584e-05		Thioflavicoccus mobilis	2	1.83098e-05		Streptosporangium sp. 'caverna'	2	1.38058e-05		Vibrio fluvialis	1	5.90882e-06		Candidatus Desulfofervidus auxilii	1	7.61377e-06		Calothrix parietina	1	9.403e-06		Halocynthiibacter arcticus	1	1.07272e-05		Gluconobacter albidus	2	2.15441e-05		Acidovorax sp. KKS102	3	2.51683e-05		Bordetella genomosp. 13
	Nitratireductor sp. OM-1	1	6.30547e-06		Elizabethkingia meningoseptica	2	1.44715e-05		Trichodesmium erythraeum	2	1.28842e-05		Dyella jiangningensis	3	2.55792e-05		Candidatus Nitrosoglobus terrae	1	9.1549e-06		Nonomuraea sp. ATCC 55076	1	6.90288e-06		Methylophaga frappieri	1	5.90882e-06		Campylobacter sp. NCTC 13003	1	7.61377e-06		Calothrix sp. PCC 7507	1	9.403e-06		Azospirillum brasilense	3	3.21816e-05		Gluconobacter oxydans	1	1.07721e-05		Acidovorax cattleyae	1	8.38945e-06		Bordetella bronchiseptica
	Ochrobactrum sp. A44	1	6.30547e-06		Elizabethkingia anophelis	1	7.23574e-06		Arthrospira sp. PCC 8005	2	1.28842e-05		Dyella thiooxydans	1	8.52641e-06		Thioalkalivibrio versutus	298	0.00272816		Nocardiopsis dassonvillei	4	2.76115e-05		Thiohalobacter thiocyanaticus	1	5.90882e-06		Arcobacter sp. L	1	7.61377e-06		Calothrix sp. NIES-4101	1	9.403e-06		Thalassospira xiamenensis	1	1.07272e-05		Acetobacter persici	1	1.07721e-05		Acidovorax sp. RAC01	1	8.38945e-06		Bordetella genomosp. 9
	Azorhizobium caulinodans	1	6.30547e-06		Capnocytophaga sp. ChDC OS43	1	7.23574e-06		Cyanothece sp. ATCC 51142	1	6.44212e-06		Dokdonella koreensis	9	7.67376e-05		Thioalkalivibrio paradoxus	3	2.74647e-05		Thermomonospora curvata	2	1.38058e-05		Legionella oakridgensis	1	5.90882e-06		Helicobacter pylori	2	1.52275e-05		Scytonema sp. NIES-4073	1	9.403e-06		Acetobacter aceti	1	1.07272e-05		Wolbachia endosymbiont of Trichogramma pretiosum	1	1.07721e-05		Candidatus Symbiobacter mobilis	19	0.0001594		Bordetella genomosp. 8
	Azospirillum thiophilum	9	5.67492e-05		Capnocytophaga leadbetteri	1	7.23574e-06		Moorea producens	1	6.44212e-06		Luteibacter rhizovicinus	3	2.55792e-05		Thioalkalivibrio nitratireducens	1	9.1549e-06		Frankia inefficax	4	2.76115e-05		Methylomicrobium alcaliphilum	1	5.90882e-06		Acidithiobacillus caldus	4	3.04551e-05		Anabaenopsis circularis	1	9.403e-06		alpha proteobacterium HIMB59	1	1.07272e-05		Ehrlichia muris	1	1.07721e-05		Comamonas testosteroni	9	7.5505e-05		Alcaligenes faecalis
	Azospirillum brasilense	6	3.78328e-05		Cellulophaga lytica	1	7.23574e-06		Microcystis aeruginosa	1	6.44212e-06		Frateuria aurantia	1	8.52641e-06		Thioalkalivibrio sp. K90mix	1	9.1549e-06		Frankia alni	1	6.90288e-06		Aeromonas veronii	1	5.90882e-06		Mariprofundus ferrinatatus	2	1.52275e-05		Chondrocystis sp. NIES-4102	1	9.403e-06		alpha proteobacterium HIMB5	1	1.07272e-05		Rickettsia conorii	1	1.07721e-05		Comamonas serinivorans	5	4.19472e-05		Taylorella equigenitalis
	Magnetospirillum sp. ME-1	4	2.52219e-05		Cellulophaga baltica	1	7.23574e-06		Geminocystis sp. NIES-3708	1	6.44212e-06		Xanthomonadales bacterium D13	1	8.52641e-06		Thioalkalivibrio sulfidiphilus	1	9.1549e-06		Frankia casuarinae	1	6.90288e-06		Simiduia agarivorans	1	5.90882e-06		Cutibacterium acnes	233	0.00177401		Geminocystis sp. NIES-3708	1	9.403e-06		Polymorphum gilvum	2	2.14544e-05		Brevundimonas sp. GW460-12-10-14-LB2	2	2.15441e-05		Hydrogenophaga sp. PBC	13	0.000109063		Castellaniella defragrans
	Thalassospira sp. CSC3H3	1	6.30547e-06		Tenacibaculum todarodis	2	1.44715e-05		Synechococcus sp. PCC 6312	1	6.44212e-06		Halomonas sp. 1513	58	0.000494532		Acidihalobacter prosperus	12	0.000109859		Frankia sp. EAN1pec	1	6.90288e-06		Rhizobium etli	1	5.90882e-06		Cutibacterium granulosum	2	1.52275e-05		Cyanobacterium aponinum	1	9.403e-06		Caulobacter sp. K31	1	1.07272e-05		Campylobacter ureolyticus	1	1.07721e-05		Rhodoferax koreense	6	5.03367e-05		Burkholderiales bacterium GJ-E10
	Acetobacter aceti	1	6.30547e-06		Nonlabens dokdonensis	1	7.23574e-06		Halomicronema hongdechloris	1	6.44212e-06		Halomonas subglaciescola	53	0.000451899		Acidihalobacter ferrooxidans	6	5.49294e-05		Jiangella sp. DSM 45060	5	3.45144e-05		Rhizobium sp. Kim5	1	5.90882e-06		Microlunatus phosphovorus	1	7.61377e-06		Cyanothece sp. ATCC 51142	1	9.403e-06		Brevundimonas diminuta	1	1.07272e-05		Arcobacter sp. L	1	1.07721e-05		Rhodoferax antarcticus	2	1.67789e-05		Burkholderiales bacterium JOSHI_001
	Gluconobacter albidus	1	6.30547e-06		Nonlabens marinus	1	7.23574e-06		Stanieria sp. NIES-3757	1	6.44212e-06		Halomonas elongata	38	0.000324003		Ectothiorhodospira sp. BSL-9	3	2.74647e-05		Jiangella alkaliphila	1	6.90288e-06		Agrobacterium tumefaciens	1	5.90882e-06		Pimelobacter simplex	1	7.61377e-06		Cyanothece sp. PCC 7424	1	9.403e-06		Campylobacter coli	1	1.07272e-05		Sulfurospirillum sp. JPD-1	1	1.07721e-05		Ramlibacter tataouinensis	7	5.87261e-05		Rubrivivax gelatinosus
	Paracoccus denitrificans	6	3.78328e-05		Riemerella anatipestifer	1	7.23574e-06		Spiroplasma clarkii	1	6.44212e-06		Halomonas sp. SF2003	20	0.000170528		Spiribacter curvatus	1	9.1549e-06		Bifidobacterium actinocoloniiforme	3	2.07086e-05		Sinorhizobium sp. RAC02	1	5.90882e-06		Arthrobacter sp. LS16	3	2.28413e-05		Planktothrix agardhii	1	9.403e-06		Campylobacter lari	1	1.07272e-05		Helicobacter bilis	1	1.07721e-05		Diaphorobacter polyhydroxybutyrativorans	5	4.19472e-05		Thiomonas intermedia
	Ruegeria pomeroyi	3	1.89164e-05		Flavobacteriaceae bacterium 3519-10	1	7.23574e-06		Spiroplasma corruscae	1	6.44212e-06		Halomonas beimenensis	13	0.000110843		Wenzhouxiangella marina	4	3.66196e-05		Bifidobacterium longum	1	6.90288e-06		Ensifer sojae	1	5.90882e-06		Arthrobacter crystallopoietes	1	7.61377e-06		Prochlorococcus marinus	1	9.403e-06		Campylobacter cuniculorum	1	1.07272e-05		Helicobacter cetorum	1	1.07721e-05		Comamonadaceae bacterium A1	3	2.51683e-05		Chromobacterium vaccinii
	Labrenzia sp. VG12	2	1.26109e-05		Psychroflexus torquis	1	7.23574e-06		Spiroplasma floricola	1	6.44212e-06		Halomonas sp. GFAJ-1	8	6.82112e-05		Halothiobacillus sp. LS2	2	1.83098e-05		Gardnerella vaginalis	1	6.90288e-06		Bradyrhizobium icense	1	5.90882e-06		Arthrobacter sp. FB24	1	7.61377e-06		Prochlorococcus sp. MIT 0801	1	9.403e-06		Campylobacter peloridis	1	1.07272e-05		Stigmatella aurantiaca	1	1.07721e-05		Ottowia sp. oral taxon 894	2	1.67789e-05		Jeongeupia sp. USM3
	Rhodobacter sphaeroides	1	6.30547e-06		Aequorivita sublithincola	1	7.23574e-06		Spiroplasma litorale	1	6.44212e-06		Halomonas chromatireducens	7	5.96848e-05		Granulosicoccus antarcticus	3	2.74647e-05		Catenulispora acidiphila	3	2.07086e-05		Nitrobacter hamburgensis	1	5.90882e-06		Arthrobacter sp. U41	1	7.61377e-06		Leptolyngbya sp. NIES-3755	2	1.8806e-05		Arcobacter butzleri	1	1.07272e-05		Cystobacter fuscus	1	1.07721e-05		Ottowia sp. KADR8-3	1	8.38945e-06		Vitreoscilla filiformis
	Yangia sp. CCB-MM3	1	6.30547e-06		Maribacter sp. T28	1	7.23574e-06		Mesoplasma florum	1	6.44212e-06		Halomonas sp. GT	5	4.2632e-05		Alteromonas mediterranea	409	0.00374435		Geodermatophilus obscurus	2	1.38058e-05		Rhodopseudomonas palustris	1	5.90882e-06		Sinomonas atrocyanea	1	7.61377e-06		Acaryochloris marina	1	9.403e-06		Arcobacter sp. LPB0137	1	1.07272e-05		Pelobacter carbinolicus	1	1.07721e-05		Polaromonas naphthalenivorans	2	1.67789e-05		Neisseria gonorrhoeae
	Celeribacter marinus	1	6.30547e-06		Lacinutrix sp. 5H-3-7-4	1	7.23574e-06		Entomoplasma freundtii	1	6.44212e-06		Halomonas hydrothermalis	3	2.55792e-05		Alteromonas australica	17	0.000155633		Modestobacter marinus	1	6.90288e-06		Mesorhizobium loti	1	5.90882e-06		Microbacterium foliorum	2	1.52275e-05		Chamaesiphon minutus	1	9.403e-06		Helicobacter pylori	1	1.07272e-05		Mariprofundus ferrinatatus	2	2.15441e-05		Delftia tsuruhatensis	1	8.38945e-06		Eikenella corrodens
	Sphingobium indicum	2	1.26109e-05		Dokdonia sp. Dokd-P16	1	7.23574e-06		Mycoplasma hominis	1	6.44212e-06		Halomonas sp. KO116	2	1.70528e-05		Alteromonas macleodii	5	4.57745e-05		Stackebrandtia nassauensis	2	1.38058e-05		Mesorhizobium australicum	1	5.90882e-06		Microcella alkaliphila	3	2.28413e-05		Mycoplasma bovis	1	9.403e-06		Helicobacter canadensis	1	1.07272e-05		Bdellovibrio exovorus	1	1.07721e-05		Simplicispira sp. SC1-8	1	8.38945e-06		Dechloromonas aromatica
	Sphingobium yanoikuyae	1	6.30547e-06		Fluviicola taffensis	1	7.23574e-06		Mycoplasma hyopneumoniae	1	6.44212e-06		Halomonas aestuarii	2	1.70528e-05		Alteromonas naphthalenivorans	4	3.66196e-05		Kineococcus radiotolerans	2	1.38058e-05		Mesorhizobium sp. B7	1	5.90882e-06		Curtobacterium sp. MR_MD2014	1	7.61377e-06		Mycoplasma yeatsii	1	9.403e-06		Sulfurovum lithotrophicum	1	1.07272e-05		Bacteriovorax stolpii	1	1.07721e-05		Limnohabitans sp. 63ED37-2	1	8.38945e-06		Aromatoleum aromaticum
	Sphingomonas indica	1	6.30547e-06		Hymenobacter sedentarius	1	7.23574e-06		Mycoplasma canis	1	6.44212e-06		Halomonas sp. N3-2A	2	1.70528e-05		Marinobacter psychrophilus	80	0.000732392		Nakamurella multipartita	2	1.38058e-05		Methylocystis sp. SC2	1	5.90882e-06		Brachybacterium sp. P6-10-X1	1	7.61377e-06		Mycoplasma anseris	1	9.403e-06		Corallococcus coralloides	1	1.07272e-05		Paenibacillus sp. RUD330	40	0.000430882		Bordetella avium	16	0.000134231		Thauera humireducens
	Novosphingobium pentaromativorans	1	6.30547e-06		Hymenobacter swuensis	1	7.23574e-06		Mycoplasma conjunctivae	1	6.44212e-06		Kushneria marisflavi	50	0.00042632		Marinobacter hydrocarbonoclasticus	13	0.000119014		Actinopolyspora erythraea	1	6.90288e-06		Rhodoplanes sp. Z2-YC6860	1	5.90882e-06		Brachybacterium sp. VR2415	1	7.61377e-06		Spiroplasma apis	1	9.403e-06		Pelobacter carbinolicus	1	1.07272e-05		Paenibacillus larvae	1	1.07721e-05		Bordetella sp. N	13	0.000109063		Thauera sp. K11
	Altererythrobacter mangrovi	2	1.26109e-05		Pontibacter akesuensis	1	7.23574e-06		Mycoplasma cynos	1	6.44212e-06		Kushneria konosiri	23	0.000196107		Marinobacter salarius	13	0.000119014		Gordonibacter massiliensis	18	0.000124252		Pseudorhodoplanes sinuspersici	1	5.90882e-06		Cellulomonas flavigena	1	7.61377e-06		Tenericutes bacterium MO-XQ	1	9.403e-06		Pelobacter propionicus	1	1.07272e-05		Paenibacillus odorifer	1	1.07721e-05		Bordetella genomosp. 9	8	6.71156e-05		Sideroxydans lithotrophicus
	Porphyrobacter HT-58-2	1	6.30547e-06		Spirosoma aerolatum	1	7.23574e-06		Acholeplasma palmae	2	1.28842e-05		Halotalea alkalilenta	10	8.52641e-05		Marinobacter adhaerens	4	3.66196e-05		Eggerthella lenta	1	6.90288e-06		Ruegeria pomeroyi	2	1.18176e-05		Mycobacterium avium	2	1.52275e-05		Oceanithermus profundus	1	9.403e-06		Desulfobacter postgatei	1	1.07272e-05		Paenibacillus sp. FSL R5-0345	1	1.07721e-05		Bordetella genomosp. 6	3	2.51683e-05		Sulfuricella denitrificans
	Rickettsia akari	1	6.30547e-06		Spirosoma sp. HA7	1	7.23574e-06		Chryseobacterium sp. StRB126	2	1.28842e-05		Chromohalobacter salexigens	5	4.2632e-05		Marinobacter sp. LV10R510-11A	2	1.83098e-05		Libanicoccus massiliensis	1	6.90288e-06		Paracoccus mutanolyticus	1	5.90882e-06		Mycobacterium canettii	1	7.61377e-06		Deinococcus gobiensis	1	9.403e-06		Desulfobulbus sp. ORNL	1	1.07272e-05		Bacillus thuringiensis	5	5.38603e-05		Bordetella petrii	2	1.67789e-05		Nitrosospira lacus
	Orientia tsutsugamushi	1	6.30547e-06		Flammeovirga sp. MY04	1	7.23574e-06		Chryseobacterium glaciei	2	1.28842e-05		Candidatus Evansia muelleri	1	8.52641e-06		Marinobacter similis	1	9.1549e-06		Actinobacteria bacterium IMCC25003	3	2.07086e-05		Rhodobacter sphaeroides	1	5.90882e-06		Mycobacteroides abscessus	2	1.52275e-05		Flavobacterium columnare	2	1.8806e-05		Acidithiobacillus caldus	2	2.14544e-05		Bacillus cereus	2	2.15441e-05		Bordetella flabilis	2	1.67789e-05		Methyloversatilis sp. RAC08
	Ehrlichia sp. HF	1	6.30547e-06		Belliella baltica	1	7.23574e-06		Chryseobacterium sp. T16E-39	2	1.28842e-05		Cobetia marina	1	8.52641e-06		Marinobacter sp. CP1	1	9.1549e-06		Rubrobacter radiotolerans	1	6.90288e-06		Roseobacter litoralis	1	5.90882e-06		Mycolicibacterium fortuitum	1	7.61377e-06		Flavobacterium branchiophilum	1	9.403e-06		Paenibacillus sp. RUD330	694	0.00744468		Bacillus megaterium	2	2.15441e-05		Bordetella bronchialis	2	1.67789e-05		Candidatus Nasuia deltocephalinicola
	Wolbachia endosymbiont of Folsomia candida	1	6.30547e-06		Persicobacter sp. JZB09	1	7.23574e-06		Tenacibaculum maritimum	2	1.28842e-05		Hahella chejuensis	113	0.000963484		Marinobacter sp. es.042	1	9.1549e-06		Synechococcus sp. PCC 6312	8	5.5223e-05		Rhodovulum sulfidophilum	1	5.90882e-06		Corynebacterium pseudotuberculosis	1	7.61377e-06		Flavobacterium faecale	1	9.403e-06		Paenibacillus stellifer	8	8.58176e-05		Bacillus infantis	1	1.07721e-05		Bordetella trematum	1	8.38945e-06		Bradyrhizobium sp. 2 39S1MB
	Brevundimonas sp. GW460-12-10-14-LB2	3	1.89164e-05		Bernardetia litoralis	1	7.23574e-06		Tenacibaculum dicentrarchi	2	1.28842e-05		Reinekea forsetii	71	0.000605375		Marinobacter salinus	1	9.1549e-06		Synechococcus sp. JA-3-3Ab	1	6.90288e-06		Sagittula sp. P11	1	5.90882e-06		Corynebacterium callunae	1	7.61377e-06		Flavobacterium gilvum	1	9.403e-06		Paenibacillus polymyxa	4	4.29088e-05		Virgibacillus phasianinus	1	1.07721e-05		Bordetella genomosp. 13	1	8.38945e-06		Bradyrhizobium lablabi
	Phreatobacter sp. S-12	3	1.89164e-05		Tannerella forsythia	1	7.23574e-06		Polaribacter sp. SA4-10	1	6.44212e-06		Gynuella sunshinyii	3	2.55792e-05		Agarivorans gilvus	4	3.66196e-05		Cyanobium gracile	2	1.38058e-05		Pannonibacter phragmitetus	1	5.90882e-06		Gordonia polyisoprenivorans	1	7.61377e-06		Flavobacterium sp. HYN0056	1	9.403e-06		Paenibacillus xylanexedens	3	3.21816e-05		Oceanobacillus iheyensis	1	1.07721e-05		Bordetella pseudohinzii	1	8.38945e-06		Bradyrhizobium japonicum
	Candidatus Fonsibacter ubiquis	1	6.30547e-06		Parabacteroides sp. CT06	1	7.23574e-06		Polaribacter sp. KT25b	1	6.44212e-06		Alcanivorax pacificus	22	0.000187581		Glaciecola sp. 4H-3-7+YE-5	2	1.83098e-05		Prochlorococcus marinus	1	6.90288e-06		Celeribacter manganoxidans	1	5.90882e-06		Segniliparus rotundus	1	7.61377e-06		Polaribacter reichenbachii	1	9.403e-06		Paenibacillus ihbetae	3	3.21816e-05		Lysinibacillus sphaericus	1	1.07721e-05		Bordetella sp. H567	1	8.38945e-06		Bradyrhizobium sp.
	Archangium gephyra	1	6.30547e-06		Prevotella scopos	1	7.23574e-06		Gramella forsetii	1	6.44212e-06		Alcanivorax dieselolei	11	9.37905e-05		Salinimonas sp. HMF8227	1	9.1549e-06		Prochlorococcus sp. MIT 0801	1	6.90288e-06		Halocynthiibacter arcticus	1	5.90882e-06		Streptomyces ambofaciens	1	7.61377e-06		Polaribacter sp. KT25b	1	9.403e-06		Paenibacillus sp. BIHB4019	2	2.14544e-05		Aeribacillus pallidus	1	1.07721e-05		Achromobacter spanius	22	0.000184568		Bradyrhizobium sp. ORS 285
	Sorangium cellulosum	3	1.89164e-05		Draconibacterium orientale	2	1.44715e-05		Gramella salexigens	1	6.44212e-06		Alcanivorax sp. N3-2A	5	4.2632e-05		Shewanella baltica	31	0.000283802		Chamaesiphon minutus	1	6.90288e-06		Sphingopyxis macrogoltabida	1	5.90882e-06		Streptomyces peucetius	1	7.61377e-06		Polaribacter sp. KT 15	1	9.403e-06		Paenibacillus larvae	1	1.07272e-05		Staphylococcus aureus	1	1.07721e-05		Achromobacter xylosoxidans	21	0.000176178		Bradyrhizobium sp. CCGE-LA001
	Pelobacter carbinolicus	1	6.30547e-06		Salinivirga cyanobacteriivorans	1	7.23574e-06		Tamlana sp. UJ94	2	1.28842e-05		Alcanivorax borkumensis	2	1.70528e-05		Shewanella pealeana	8	7.32392e-05		Leptolyngbya sp. NIES-3755	1	6.90288e-06		Sphingopyxis terrae	1	5.90882e-06		Streptomyces griseochromogenes	1	7.61377e-06		Chryseobacterium indologenes	1	9.403e-06		Paenibacillus terrae	1	1.07272e-05		Staphylococcus lugdunensis	1	1.07721e-05		Achromobacter insolitus	2	1.67789e-05		Rhodopseudomonas palustris
	Geobacter sp. DSM 9736	1	6.30547e-06		Sphingobacterium sp. ML3W	1	7.23574e-06		Capnocytophaga cynodegmi	1	6.44212e-06		Alcanivorax xenomutans	2	1.70528e-05		Shewanella violacea	4	3.66196e-05		Microcoleus sp. PCC 7113	3	2.07086e-05		Zymomonas mobilis	1	5.90882e-06		Streptomyces vietnamensis	1	7.61377e-06		Chryseobacterium taklimakanense	1	9.403e-06		Paenibacillus sp. FSL R5-0345	1	1.07272e-05		Staphylococcus pasteuri	1	1.07721e-05		Achromobacter sp. AONIH1	1	8.38945e-06		Bosea vaviloviae
	Desulfovibrio piger	1	6.30547e-06		Pseudopedobacter saltans	1	7.23574e-06		Myroides odoratus	1	6.44212e-06		Ketobacter alkanivorans	1	8.52641e-06		Shewanella sp. Pdp11	4	3.66196e-05		Arthrospira sp. PCC 8005	1	6.90288e-06		Sphingobium baderi	1	5.90882e-06		Streptomyces griseus	1	7.61377e-06		Chryseobacterium sp. StRB126	1	9.403e-06		Paenibacillus sp. FSL H7-0357	1	1.07272e-05		Staphylococcus felis	1	1.07721e-05		Achromobacter sp. MFA1 R4	1	8.38945e-06		Variibacter gotjawalensis
	Helicobacter cinaedi	2	1.26109e-05		Niastella koreensis	1	7.23574e-06		Maribacter sp. T28	1	6.44212e-06		Marinobacterium aestuarii	13	0.000110843		Shewanella woodyi	3	2.74647e-05		Planktothrix agardhii	1	6.90288e-06		Novosphingobium sp. PP1Y	1	5.90882e-06		Streptomyces sp. SM18	1	7.61377e-06		Capnocytophaga cynodegmi	1	9.403e-06		Brevibacillus laterosporus	1	1.07272e-05		Staphylococcus succinus	1	1.07721e-05		Alcaligenes faecalis	5	4.19472e-05		Rhizobium etli
	Helicobacter sp. MIT 01-6242	2	1.26109e-05		Niabella ginsenosidivorans	1	7.23574e-06		Algibacter alginicilyticus	1	6.44212e-06		Bacterioplanes sanyensis	9	7.67376e-05		Shewanella loihica	2	1.83098e-05		Oscillatoria acuminata	1	6.90288e-06		Erythrobacter seohaensis	2	1.18176e-05		Streptomyces sp. fd1-xmd	1	7.61377e-06		Capnocytophaga stomatis	1	9.403e-06		Paenibacillaceae bacterium GAS479	1	1.07272e-05		Macrococcus canis	1	1.07721e-05		Castellaniella defragrans	1	8.38945e-06		Rhizobium sp. NXC24
	Campylobacter ureolyticus	1	6.30547e-06		Haliscomenobacter hydrossis	1	7.23574e-06		Lacinutrix sp. Bg11-31	1	6.44212e-06		Oleispira antarctica	7	5.96848e-05		Shewanella amazonensis	1	9.1549e-06		Moorea producens	1	6.90288e-06		Altererythrobacter namhicola	1	5.90882e-06		Streptomyces sp. P3	1	7.61377e-06		Dokdonia donghaensis	1	9.403e-06		Bacillus thermoamylovorans	66	0.000707995		Listeria monocytogenes	2	2.15441e-05		Rubrivivax gelatinosus	22	0.000184568		Rhizobium gallicum
	Arcobacter sp. L	1	6.30547e-06		Melioribacter roseus	1	7.23574e-06		Elizabethkingia anophelis	1	6.44212e-06		Marinomonas mediterranea	2	1.70528e-05		Shewanella sp. MR-4	1	9.1549e-06		Crinalium epipsammum	1	6.90288e-06		Croceicoccus naphthovorans	1	5.90882e-06		Streptomyces sp. HNM0039	1	7.61377e-06		Dokdonia sp. Dokd-P16	1	9.403e-06		Bacillus coagulans	49	0.000525633		Listeria seeligeri	1	1.07721e-05		Leptothrix cholodnii	8	6.71156e-05		Neorhizobium galegae
	Sulfurospirillum barnesii	1	6.30547e-06		Fusobacterium nucleatum	2	1.44715e-05		Olleya sp. Bg11-27	1	6.44212e-06		Marinomonas posidonica	2	1.70528e-05		Shewanella oneidensis	1	9.1549e-06		Cyanobacterium aponinum	2	1.38058e-05		Azospirillum brasilense	1	5.90882e-06		Prauserella marina	4	3.04551e-05		Riemerella anatipestifer	1	9.403e-06		Bacillus cereus	2	2.14544e-05		Jeotgalibacillus malaysiensis	1	1.07721e-05		Thiomonas intermedia	5	4.19472e-05		Sinorhizobium fredii
	Mariprofundus ferrinatatus	3	1.89164e-05		Fusobacterium periodonticum	2	1.44715e-05		Lutibacter sp. LPB0138	1	6.44212e-06		Marinomonas primoryensis	1	8.52641e-06		Shewanella marisflavi	1	9.1549e-06		Gloeocapsa sp. PCC 7428	1	6.90288e-06		Azospirillum lipoferum	1	5.90882e-06		Amycolatopsis mediterranei	1	7.61377e-06		Psychroflexus torquis	1	9.403e-06		Bacillus mycoides	1	1.07272e-05		Solibacillus sp. R5-41	1	1.07721e-05		Rhizobacter gummiphilus	3	2.51683e-05		Ensifer adhaerens
	Halobacteriovorax marinus	1	6.30547e-06		Fusobacterium mortiferum	1	7.23574e-06		Gilvibacter sp. SZ-19	1	6.44212e-06		Thalassolituus oleivorans	2	1.70528e-05		Pseudoalteromonas rubra	23	0.000210563		Nostoc carneum	1	6.90288e-06		Azospirillum humicireducens	1	5.90882e-06		Kibdelosporangium phytohabitans	1	7.61377e-06		Tenacibaculum dicentrarchi	1	9.403e-06		Bacillus thuringiensis	1	1.07272e-05		Exiguobacterium sp. AT1b	1	1.07721e-05		Mitsuaria sp. 7	1	8.38945e-06		Methylobacterium nodulans
	Streptomyces sp. SM18	7	4.41383e-05		Fusobacterium ulcerans	1	7.23574e-06		Seonamhaeicola sp. S2-3	1	6.44212e-06		Oleiphilus messinensis	15	0.000127896		Pseudoalteromonas spongiae	10	9.1549e-05		Nostoc sp. 'Peltigera membranacea cyanobiont N6'	1	6.90288e-06		Rhodospirillum rubrum	1	5.90882e-06		Actinoalloteichus sp. AHMU CJ021	1	7.61377e-06		Maribacter sp. T28	1	9.403e-06		Bacillus megaterium	1	1.07272e-05		Exiguobacterium sp. MH3	1	1.07721e-05		Aquabacterium olei	1	8.38945e-06		Methylobacterium sp. 4-46
	Streptomyces sp. TN58	2	1.26109e-05		Ilyobacter polytropus	2	1.44715e-05		Fluviicola taffensis	2	1.28842e-05		Endozoicomonas montiporae	2	1.70528e-05		Pseudoalteromonas piscicida	8	7.32392e-05		Calothrix sp. NIES-2100	1	6.90288e-06		Thalassospira xiamenensis	1	5.90882e-06		Jiangella sp. DSM 45060	5	3.80689e-05		Winogradskyella sp. RHA_55	1	9.403e-06		Bacillus pseudofirmus	1	1.07272e-05		Streptococcus mutans	1	1.07721e-05		Methylibium petroleiphilum	1	8.38945e-06		Methylobacterium extorquens
	Streptomyces anulatus	1	6.30547e-06		Leptotrichia buccalis	1	7.23574e-06		Blattabacterium clevelandi	1	6.44212e-06		Alteromonas mediterranea	252	0.00214865		Pseudoalteromonas tunicata	2	1.83098e-05		Calothrix parasitica	1	6.90288e-06		Niveispirillum cyanobacteriorum	1	5.90882e-06		Actinomyces oris	3	2.28413e-05		Lacinutrix sp. Bg11-31	1	9.403e-06		Bacillus sp. 1NLA3E	1	1.07272e-05		Streptococcus pneumoniae	1	1.07721e-05		Burkholderiales bacterium GJ-E10	16	0.000134231		Methylobacterium sp. AMS5
	Streptomyces bacillaris	1	6.30547e-06		Leptotrichia sp. oral taxon 212	1	7.23574e-06		Mucilaginibacter sp. PAMC 26640	4	2.57685e-05		Alteromonas australica	6	5.11584e-05		Pseudoalteromonas espejiana	1	9.1549e-06		Anabaenopsis circularis	1	6.90288e-06		Acetobacter pasteurianus	1	5.90882e-06		Actinomyces sp. oral taxon 414	1	7.61377e-06		Elizabethkingia anophelis	1	9.403e-06		Bacillus sp. HBCD-sjtu	1	1.07272e-05		Streptococcus pyogenes	1	1.07721e-05		Burkholderiales bacterium JOSHI_001	6	5.03367e-05		Methylobacterium sp. DM1
	Streptomyces cattleya	1	6.30547e-06		Leptotrichia sp. oral taxon 498	1	7.23574e-06		Mucilaginibacter sp. BJC16-A31	1	6.44212e-06		Alteromonas naphthalenivorans	4	3.41056e-05		Pseudoalteromonas sp. SM9913	1	9.1549e-06		Sphaerospermopsis kisseleviana	1	6.90288e-06		Komagataeibacter medellinensis	1	5.90882e-06		Salinispora tropica	3	2.28413e-05		Lutibacter profundi	1	9.403e-06		Anoxybacillus flavithermus	1	1.07272e-05		Streptococcus parasanguinis	1	1.07721e-05		[Polyangium] brachysporum	2	1.67789e-05		Microvirga sp. 17 mud 1-3
	Streptomyces niveus	1	6.30547e-06		Verrucomicrobium sp. GAS474	1	7.23574e-06		Pedobacter sp. PACM 27299	2	1.28842e-05		Marinobacter psychrophilus	34	0.000289898		Pseudoalteromonas sp. 1_2015MBL_MicDiv	1	9.1549e-06		Nostocales cyanobacterium HT-58-2	1	6.90288e-06		Rickettsia australis	1	5.90882e-06		Micromonospora inositola	1	7.61377e-06		Nonlabens sp. Hel1_33_55	1	9.403e-06		Lysinibacillus fusiformis	1	1.07272e-05		Streptococcus iniae	1	1.07721e-05		Janthinobacterium sp. Marseille	12	0.000100673		Parvibaculum lavamentivorans
	Streptomyces sp. M56	1	6.30547e-06		Opitutaceae bacterium TAV5	1	7.23574e-06		Pedobacter ginsengisoli	1	6.44212e-06		Marinobacter hydrocarbonoclasticus	10	8.52641e-05		Moritella viscosa	3	2.74647e-05		Gloeomargarita lithophora	1	6.90288e-06		Rickettsia endosymbiont of Bemisia tabaci	1	5.90882e-06		Nonomuraea sp. ATCC 55076	2	1.52275e-05		Zunongwangia profunda	1	9.403e-06		Lysinibacillus sp. Marseille-P5727	1	1.07272e-05		Streptococcus equi	1	1.07721e-05		Janthinobacterium agaricidamnosum	3	2.51683e-05		Bartonella bacilliformis
	Rhodococcus opacus	6	3.78328e-05		Thermogutta terrifontis	1	7.23574e-06		Pedobacter steynii	1	6.44212e-06		Marinobacter salarius	10	8.52641e-05		Ferrimonas balearica	3	2.74647e-05		Deinococcus sp. NW-56	3	2.07086e-05		Wolbachia endosymbiont of Culex quinquefasciatus	1	5.90882e-06		Kineococcus radiotolerans	1	7.61377e-06		Spongiibacterium sp. HME9304	1	9.403e-06		Virgibacillus sp. 6R	1	1.07272e-05		Streptococcus anginosus	1	1.07721e-05		Massilia sp. NR 4-1	6	5.03367e-05		Bartonella quintana
	Rhodococcus ruber	1	6.30547e-06		Paludisphaera borealis	1	7.23574e-06		Solitalea canadensis	2	1.28842e-05		Marinobacter similis	4	3.41056e-05		Idiomarinaceae bacterium HL-53	1	9.1549e-06		Deinococcus maricopensis	2	1.38058e-05		Phenylobacterium sp. HYN0004	1	5.90882e-06		Blastococcus saxobsidens	1	7.61377e-06		Wenyingzhuangia fucanilytica	1	9.403e-06		Geobacillus sp. WCH70	1	1.07272e-05		Streptococcus sp. oral taxon 431	1	1.07721e-05		Massilia putida	1	8.38945e-06		Bartonella henselae
	Nocardia soli	1	6.30547e-06		Brachyspira hyodysenteriae	1	7.23574e-06		Sphingobacteriaceae bacterium GW460-11-11-14-LB5	1	6.44212e-06		Marinobacter sp. es.042	2	1.70528e-05		Psychromonas sp. CNPT3	1	9.1549e-06		Deinococcus proteolyticus	1	6.90288e-06		Burkholderia multivorans	1	5.90882e-06		Gordonibacter urolithinfaciens	1	7.61377e-06		Leadbetterella byssophila	2	1.8806e-05		Aeribacillus pallidus	1	1.07272e-05		Lactobacillus reuteri	2	2.15441e-05		Massilia armeniaca	1	8.38945e-06		Bartonella bovis
	Nocardia cyriacigeorgica	1	6.30547e-06		Brachyspira intermedia	1	7.23574e-06		Pseudopedobacter saltans	1	6.44212e-06		Marinobacter salinus	2	1.70528e-05		Halomonas elongata	75	0.000686617		Thermus scotoductus	1	6.90288e-06		Burkholderia cenocepacia	1	5.90882e-06		Conexibacter woesei	1	7.61377e-06		Pseudarcicella sp. HME7025	1	9.403e-06		Fictibacillus arsenicus	1	1.07272e-05		Lactobacillus plantarum	1	1.07721e-05		Collimonas fungivorans	4	3.35578e-05		Mesorhizobium loti
	Nocardia terpenica	1	6.30547e-06		Leptospira biflexa	1	7.23574e-06		Runella slithyformis	1	6.44212e-06		Marinobacter adhaerens	1	8.52641e-06		Halomonas huangheensis	22	0.000201408		Thermomicrobium roseum	3	2.07086e-05		Burkholderia sp. OLGA172	1	5.90882e-06		Bacillus cereus	9	6.8524e-05		Algoriphagus machipongonensis	1	9.403e-06		Parageobacillus genomosp. 1	1	1.07272e-05		Lactobacillus coryniformis	1	1.07721e-05		Collimonas arenae	3	2.51683e-05		Nitratireductor sp. OM-1
	Mycobacterium colombiense	1	6.30547e-06		Candidatus Koribacter versatilis	1	7.23574e-06		Dyadobacter fermentans	1	6.44212e-06		Marinobacter sp. LV10R510-11A	1	8.52641e-06		Halomonas sp. A3H3	9	8.23941e-05		Sphaerobacter thermophilus	1	6.90288e-06		Cupriavidus necator	1	5.90882e-06		Bacillus thuringiensis	3	2.28413e-05		Algoriphagus sp. M8-2	1	9.403e-06		Staphylococcus epidermidis	3	3.21816e-05		Carnobacterium maltaromaticum	1	1.07721e-05		Herbaspirillum rubrisubalbicans	3	2.51683e-05		Blastochloris viridis
	Mycobacterium haemophilum	1	6.30547e-06		Candidatus Solibacter usitatus	1	7.23574e-06		Pseudarcicella sp. HME7025	1	6.44212e-06		Marinobacter sp. LQ44	1	8.52641e-06		Halomonas beimenensis	8	7.32392e-05		Caldilinea aerophila	2	1.38058e-05		Polynucleobacter necessarius	1	5.90882e-06		Bacillus cytotoxicus	1	7.61377e-06		Bernardetia litoralis	1	9.403e-06		Staphylococcus sciuri	2	2.14544e-05		Carnobacterium sp. 17-4	1	1.07721e-05		Herbaspirillum frisingense	1	8.38945e-06		Ochrobactrum pituitosum
	Mycobacterium thermoresistibile	1	6.30547e-06		Thermosulfidibacter takaii	1	7.23574e-06		Arcticibacterium luteifluviistationis	1	6.44212e-06		Salinimonas sp. HMF8227	2	1.70528e-05		Halomonas subglaciescola	7	6.40843e-05		Chloroflexus aurantiacus	1	6.90288e-06		Paucimonas lemoignei	1	5.90882e-06		Bacillus lentus	1	7.61377e-06		Pedobacter heparinus	1	9.403e-06		Staphylococcus hominis	1	1.07272e-05		Enterococcus sp. FDAARGOS_375	1	1.07721e-05		Herbaspirillum sp. meg3	1	8.38945e-06		Pseudorhodoplanes sinuspersici
	Mycobacterium vaccae	1	6.30547e-06		Sulfurihydrogenibium azorense	1	7.23574e-06		Flammeovirgaceae bacterium 311	1	6.44212e-06		Catenovulum sp. CCB-QB4	1	8.52641e-06		Halomonas sp. 1513	7	6.40843e-05		Mycoplasma hominis	1	6.90288e-06		Paraburkholderia phymatum	1	5.90882e-06		Bacillus jeotgali	1	7.61377e-06		Pedobacter cryoconitis	1	9.403e-06		Staphylococcus capitis	1	1.07272e-05		Aerococcus sanguinicola	1	1.07721e-05		Oxalobacter formigenes	1	8.38945e-06		Martelella mediterranea
	Corynebacterium cystitidis	1	6.30547e-06		Mesotoga prima	1	7.23574e-06		Cyclobacterium marinum	1	6.44212e-06		Shewanella pealeana	23	0.000196107		Halomonas sp. KO116	4	3.66196e-05		Mycoplasma conjunctivae	1	6.90288e-06		Bordetella avium	1	5.90882e-06		Bacillus krulwichiae	1	7.61377e-06		Sphingobacterium sp. 21	1	9.403e-06		Staphylococcus sp. AntiMn-1	1	1.07272e-05		Clostridium botulinum	6	6.46323e-05		Jeongeupia sp. USM3	34	0.000285241		Azorhizobium caulinodans
	Corynebacterium aurimucosum	1	6.30547e-06		bacterium 2013Arg42i	1	7.23574e-06		Hymenobacter sp. DG25B	1	6.44212e-06		Shewanella woodyi	6	5.11584e-05		Halomonas sp. GFAJ-1	3	2.74647e-05		Mycoplasma anseris	1	6.90288e-06		Bordetella genomosp. 6	1	5.90882e-06		Bacillus weihaiensis	1	7.61377e-06		Sphingobacteriaceae bacterium GW460-11-11-14-LB5	1	9.403e-06		Rummeliibacillus stabekisii	1	1.07272e-05		Clostridium saccharoperbutylacetonicum	2	2.15441e-05		Chromobacterium vaccinii	23	0.000192957		Paracoccus yeei
	Corynebacterium sp. 2184	1	6.30547e-06		Homo sapiens	13817757	99.9817		Haliscomenobacter hydrossis	5	3.22106e-05		Shewanella violacea	4	3.41056e-05		Halomonas chromatireducens	2	1.83098e-05		Acholeplasma oculi	1	6.90288e-06		Bordetella genomosp. 9	1	5.90882e-06		Bacillus glycinifermentans	1	7.61377e-06		Mucilaginibacter paludis	1	9.403e-06		Listeria welshimeri	1	1.07272e-05		Clostridium sp. DL-VIII	2	2.15441e-05		Chromobacterium sp. ATCC 53434	3	2.51683e-05		Paracoccus aminovorans
	Arthrobacter sp. FB24	8	5.04438e-05						Chitinophaga caeni	1	6.44212e-06		Shewanella baltica	4	3.41056e-05		Halomonas sp. N3-2A	2	1.83098e-05		Candidatus Phytoplasma australiense	1	6.90288e-06		Bordetella sp. HZ20	1	5.90882e-06		Anoxybacillus flavithermus	3	2.28413e-05		Alistipes finegoldii	1	9.403e-06		Enterococcus cecorum	27	0.000289634		Clostridium pasteurianum	1	1.07721e-05		Vogesella sp. LIG4	2	1.67789e-05		Paracoccus contaminans
	Arthrobacter sp. YN	1	6.30547e-06						Chitinophaga sp. MD30	1	6.44212e-06		Shewanella sp. MR-7	1	8.52641e-06		Halomonas sp. SF2003	2	1.83098e-05		Mesoplasma florum	1	6.90288e-06		Achromobacter xylosoxidans	1	5.90882e-06		Halobacillus mangrovi	1	7.61377e-06		Muribaculum intestinale	1	9.403e-06		Enterococcus faecalis	1	1.07272e-05		Clostridium perfringens	1	1.07721e-05		Aquaspirillum sp. LM1	1	8.38945e-06		Paracoccus sp. CBA4604
	Clavibacter capsici	4	2.52219e-05						Niabella soli	1	6.44212e-06		Shewanella loihica	1	8.52641e-06		Halomonas hydrothermalis	1	9.1549e-06		Coprothermobacter proteolyticus	1	6.90288e-06		Alcaligenes faecalis	1	5.90882e-06		Virgibacillus phasianinus	1	7.61377e-06		Chitinophaga pinensis	1	9.403e-06		Melissococcus plutonius	1	1.07272e-05		Clostridioides difficile	1	1.07721e-05		Vitreoscilla filiformis	3	2.51683e-05		Paracoccus denitrificans
	Microbacterium paludicola	2	1.26109e-05						Arachidicoccus sp. BS20	1	6.44212e-06		Pseudoalteromonas spongiae	5	4.2632e-05		Halomonas sp. HL-93	1	9.1549e-06		Pseudomonas moraviensis	46702	0.322378		Taylorella equigenitalis	1	5.90882e-06		Lentibacillus amyloliquefaciens	1	7.61377e-06		Filimonas lacunae	1	9.403e-06		Streptococcus cristatus	2	2.14544e-05		Desulfitobacterium hafniense	1	1.07721e-05		Eikenella corrodens	3	2.51683e-05		Paracoccus zhejiangensis
	Candidatus Rhodoluna planktonica	1	6.30547e-06						Porphyromonas asaccharolytica	1	6.44212e-06		Pseudoalteromonas rubra	1	8.52641e-06		Halomonas sp. hl-4	1	9.1549e-06		Pseudomonas koreensis	21857	0.150876		Comamonas testosteroni	1	5.90882e-06		Lysinibacillus sphaericus	1	7.61377e-06		Prosthecochloris sp. HL-130-GSB	1	9.403e-06		Streptococcus australis	2	2.14544e-05		Tepidanaerobacter acetatoxydans	1	1.07721e-05		Neisseria mucosa	1	8.38945e-06		Paracoccus sp. BM15
	Brachybacterium sp. VM2412	1	6.30547e-06						Prevotella fusca	1	6.44212e-06		Pseudoalteromonas tunicata	1	8.52641e-06		Halomonas aestuarii	1	9.1549e-06		Pseudomonas fluorescens	10963	0.0756763		Acidovorax sp. RAC01	1	5.90882e-06		Staphylococcus epidermidis	5	3.80689e-05		Borrelia hermsii	1	9.403e-06		Streptococcus suis	1	1.07272e-05		Thermoanaerobacterium sp. RBIITD	1	1.07721e-05		Kingella kingae	1	8.38945e-06		Celeribacter manganoxidans
	Luteipulveratus mongoliensis	1	6.30547e-06						Salinibacter ruber	1	6.44212e-06		Idiomarina loihiensis	1	8.52641e-06		Kushneria marisflavi	50	0.000457745		Pseudomonas mandelii	726	0.00501149		Ramlibacter tataouinensis	1	5.90882e-06		Staphylococcus aureus	3	2.28413e-05		Borrelia coriaceae	1	9.403e-06		Streptococcus mutans	1	1.07272e-05		Limnochorda pilosa	1	1.07721e-05		Azoarcus olearius	6	5.03367e-05		Celeribacter indicus
	Nocardioides sp. JS614	12	7.56656e-05						Prosthecochloris aestuarii	2	1.28842e-05		Idiomarinaceae bacterium HL-53	1	8.52641e-06		Kushneria konosiri	34	0.000311267		Pseudomonas azotoformans	622	0.00429359		Verminephrobacter eiseniae	1	5.90882e-06		Staphylococcus xylosus	1	7.61377e-06		Borrelia miyamotoi	1	9.403e-06		Streptococcus porcinus	1	1.07272e-05		Streptomyces sp. SM18	4	4.30882e-05		Azoarcus sp. KH32C	3	2.51683e-05		Celeribacter ethanolicus
	Auraticoccus monumenti	1	6.30547e-06						Prosthecochloris sp. CIB 2401	1	6.44212e-06		Vibrio anguillarum	233	0.00198665		Halotalea alkalilenta	64	0.000585913		Pseudomonas trivialis	604	0.00416934		Massilia timonae	1	5.90882e-06		Staphylococcus lugdunensis	1	7.61377e-06		Borreliella afzelii	1	9.403e-06		Streptococcus ferus	1	1.07272e-05		Streptomyces griseus	2	2.15441e-05		Azoarcus communis	1	8.38945e-06		Rhodobacter sphaeroides
	Cutibacterium acnes	1	6.30547e-06						Borrelia coriaceae	1	6.44212e-06		Vibrio coralliilyticus	51	0.000434847		Salinicola tamaricis	11	0.000100704		Pseudomonas orientalis	499	0.00344454		Massilia putida	1	5.90882e-06		Staphylococcus saprophyticus	1	7.61377e-06		Brachyspira pilosicoli	1	9.403e-06		Streptococcus infantarius	1	1.07272e-05		Streptomyces clavuligerus	1	1.07721e-05		Azoarcus sp. CIB	1	8.38945e-06		Rhodobacter sp. LPB0142
	Amycolatopsis mediterranei	3	1.89164e-05						Borrelia miyamotoi	1	6.44212e-06		Vibrio campbellii	19	0.000162002		Chromohalobacter salexigens	6	5.49294e-05		Pseudomonas protegens	419	0.00289231		Massilia sp. WG5	1	5.90882e-06		Staphylococcus equorum	1	7.61377e-06		Brachyspira murdochii	1	9.403e-06		Streptococcus sp. A12	1	1.07272e-05		Streptomyces peucetius	1	1.07721e-05		Thauera sp. MZ1T	6	5.03367e-05		Ruegeria pomeroyi
	Amycolatopsis sp. AA4	3	1.89164e-05						Borreliella valaisiana	1	6.44212e-06		Vibrio parahaemolyticus	5	4.2632e-05		Candidatus Evansia muelleri	4	3.66196e-05		Pseudomonas rhodesiae	364	0.00251265		Burkholderiales bacterium JOSHI_001	1	5.90882e-06		Staphylococcus agnetis	1	7.61377e-06		Leptospira interrogans	1	9.403e-06		Lactococcus lactis	1	1.07272e-05		Streptomyces venezuelae	1	1.07721e-05		Zoogloeaceae bacteirum Par-f-2	6	5.03367e-05		Rhodovulum sulfidophilum
	Amycolatopsis albispora	1	6.30547e-06						Borreliella bissettii	1	6.44212e-06		Vibrio harveyi	3	2.55792e-05		Candidatus Carsonella ruddii	1	9.1549e-06		Pseudomonas poae	314	0.0021675		Aquabacterium olei	1	5.90882e-06		Paenibacillus larvae	1	7.61377e-06		Fusobacterium nucleatum	1	9.403e-06		Lactobacillus salivarius	1	1.07272e-05		Streptomyces lunaelactis	1	1.07721e-05		Rhodocyclaceae bacterium	8	6.71156e-05		Rhodovulum sp. P5
	Actinosynnema pretiosum	1	6.30547e-06						Salinispira pacifica	2	1.28842e-05		Vibrio natriegens	3	2.55792e-05		Alcanivorax dieselolei	44	0.000402815		Pseudomonas mucidolens	300	0.00207086		Nitrosomonas ureae	1	5.90882e-06		Paenibacillus sp. FSL R5-0345	1	7.61377e-06		Fusobacterium varium	1	9.403e-06		Lactobacillus johnsonii	1	1.07272e-05		Streptomyces sp. Tue 6075	1	1.07721e-05		Aromatoleum aromaticum	6	5.03367e-05		Phaeobacter piscinae
	Actinoalloteichus sp. AHMU CJ021	1	6.30547e-06						Treponema succinifaciens	1	6.44212e-06		Vibrio owensii	3	2.55792e-05		Alcanivorax pacificus	9	8.23941e-05		Pseudomonas corrugata	292	0.00201564		Candidatus Kinetoplastibacterium crithidii	1	5.90882e-06		Brevibacillus laterosporus	1	7.61377e-06		Fusobacterium periodonticum	1	9.403e-06		Lactobacillus helsingborgensis	1	1.07272e-05		Streptomyces albus	1	1.07721e-05		Azospira oryzae	1	8.38945e-06		Defluviimonas alba
	Micromonospora echinospora	2	1.26109e-05						Brachyspira murdochii	2	1.28842e-05		Vibrio cholerae	24	0.000204634		Alcanivorax xenomutans	5	4.57745e-05		Pseudomonas mediterranea	272	0.00187758		Azoarcus sp. KH32C	1	5.90882e-06		Planococcus donghaensis	1	7.61377e-06		Leptotrichia sp. oral taxon 212	1	9.403e-06		Pediococcus pentosaceus	1	1.07272e-05		Streptomyces sp. TLI_053	1	1.07721e-05		Dechloromonas aromatica	2	1.67789e-05		Sagittula sp. P11
	Micromonospora inositola	1	6.30547e-06						Brachyspira hyodysenteriae	1	6.44212e-06		Vibrio vulnificus	8	6.82112e-05		Alcanivorax sp. N3-2A	2	1.83098e-05		Pseudomonas tolaasii	262	0.00180855		Campylobacter jejuni	1	5.90882e-06		Sporosarcina psychrophila	1	7.61377e-06		Leptotrichia sp. oral taxon 847	1	9.403e-06		Leuconostoc mesenteroides	1	1.07272e-05		Streptomyces sp. 3214.6	1	1.07721e-05		Nitrosospira lacus	2	1.67789e-05		Leisingera methylohalidivorans
	Micromonospora rifamycinica	1	6.30547e-06						Leptospira biflexa	1	6.44212e-06		Vibrio fluvialis	3	2.55792e-05		Ketobacter alkanivorans	37	0.000338731		Pseudomonas brenneri	240	0.00165669		Campylobacter concisus	1	5.90882e-06		Listeria ivanovii	1	7.61377e-06		Streptobacillus moniliformis	1	9.403e-06		Aerococcus christensenii	1	1.07272e-05		Kitasatospora setae	2	2.15441e-05		Sulfuritalea hydrogenivorans	1	8.38945e-06		Labrenzia sp. VG12
	Actinoplanes friuliensis	3	1.89164e-05						Leptospira santarosai	1	6.44212e-06		Vibrio furnissii	3	2.55792e-05		Bacterioplanes sanyensis	72	0.000659153		Pseudomonas synxantha	236	0.00162908		Campylobacter ureolyticus	1	5.90882e-06		Streptococcus oralis	1	7.61377e-06		Verrucomicrobium spinosum	1	9.403e-06		Clostridium botulinum	2	2.14544e-05		Amycolatopsis mediterranei	3	3.23162e-05		Betaproteobacteria bacterium GR16-43	7	5.87261e-05		Brevirhabdus pacifica
	Jiangella sp. DSM 45060	6	3.78328e-05						Fusobacterium mortiferum	1	6.44212e-06		Vibrio sp. EJY3	3	2.55792e-05		Marinobacterium aestuarii	22	0.000201408		Pseudomonas cedrina	215	0.00148412		Campylobacter cuniculorum	1	5.90882e-06		Streptococcus salivarius	1	7.61377e-06		Opitutus terrae	1	9.403e-06		Clostridium butyricum	1	1.07272e-05		Amycolatopsis japonica	2	2.15441e-05		Candidatus Kinetoplastibacterium galatii	1	8.38945e-06		Yoonia vestfoldensis
	Actinomyces oris	1	6.30547e-06						Fusobacterium varium	1	6.44212e-06		Vibrio tritonius	2	1.70528e-05		Marinomonas mediterranea	2	1.83098e-05		Pseudomonas extremorientalis	119	0.000821442		Campylobacter subantarcticus	1	5.90882e-06		Streptococcus pneumoniae	1	7.61377e-06		Planctomyces sp. SH-PL14	1	9.403e-06		Clostridium perfringens	1	1.07272e-05		Prauserella marina	2	2.15441e-05		Rhizobium etli	20	0.000167789		Sphingomonas melonis
	Frankia sp. EAN1pec	1	6.30547e-06						Fusobacterium necrophorum	1	6.44212e-06		Vibrio nigripulchritudo	1	8.52641e-06		Marinomonas primoryensis	1	9.1549e-06		Pseudomonas libanensis	66	0.00045559		Campylobacter iguaniorum	1	5.90882e-06		Streptococcus sp. oral taxon 431	1	7.61377e-06		Chlamydia psittaci	1	9.403e-06		Clostridium tetani	1	1.07272e-05		Pseudonocardia dioxanivorans	1	1.07721e-05		Rhizobium sp. NXC24	6	5.03367e-05		Sphingomonas sp. NIC1
	Nakamurella panacisegetis	1	6.30547e-06						Fusobacterium periodonticum	1	6.44212e-06		Vibrio tasmaniensis	1	8.52641e-06		Marinomonas sp. MWYL1	1	9.1549e-06		Pseudomonas veronii	56	0.000386561		Sulfurospirillum cavolei	1	5.90882e-06		Lactococcus lactis	1	7.61377e-06		Thermosipho sp. 1070	1	9.403e-06		Clostridium kluyveri	1	1.07272e-05		Saccharomonospora cyanea	1	1.07721e-05		Rhizobium leguminosarum	2	1.67789e-05		Sphingomonas sp. Cra20
	Candidatus Planktophila limnetica	1	6.30547e-06						Sebaldella termitidis	1	6.44212e-06		Photobacterium damselae	2	1.70528e-05		Thalassolituus oleivorans	1	9.1549e-06		Pseudomonas sp. B10	12053	0.0832004		Helicobacter pylori	1	5.90882e-06		Lactobacillus sakei	1	7.61377e-06		Defluviitoga tunisiensis	1	9.403e-06		Clostridium baratii	1	1.07272e-05		Actinoalloteichus sp. AHMU CJ021	1	1.07721e-05		Rhizobium sp. NXC14	2	1.67789e-05		Sphingomonas sp. LK11
[truncated: 1,016 more rows]
[truncated: 56 more columns]

## Sheet: Table 5 Centrifuge
	1.	% of DNA	Reads		2.	% of DNA	Reads		3.	% of DNA	Reads		4.	% of DNA	Reads		5.	% of DNA	Reads		6.	% of DNA	Reads		7.	% of DNA	Reads		8.	% of DNA	Reads		9.	% of DNA	Reads		10.	% of DNA	Reads		11.	% of DNA	Reads		12.	% of DNA	Reads		13.
[truncated: 2,917 more rows]
[truncated: 56 more columns]

## Sheet: Table 5 CosmosID
	1.	% of DNA	Reads		2.	% of DNA	Reads		3.	% of DNA	Reads		4.	% of DNA	Reads		5.	% of DNA	Reads		6.	% of DNA	Reads		7.	% of DNA	Reads		8.	% of DNA	Reads		9.	% of DNA	Reads		10.	% of total	Reads		11.	% of DNA	Reads		12.	Cell abund	Reads	% of DNA
[truncated: 20 more rows]
[truncated: 57 more columns]
